# Supplementary material for: Migration through a small pore disrupts inactive chromatin organization in neutrophil-like cells
Source: BMC Biol. 2018 Nov 26;16:142. doi: 10.1186/s12915-018-0608-2 (PMC6257957; doi:10.1186/s12915-018-0608-2)
Supplement: Supplementary file 4 — Table S6. PC1 values and correlation between the interaction patterns of 100-kb bins. Each 100-kb bin has both a PC1 value indicating compartment status, and an interaction pattern with every other bin in the chromosome. When bins have a low correlation (R < 0.6) and an opposite PC1 value, this is considered a disruption to the compartment status of this region. Calculated using the runHiCpca.pl and getHiCcorrDiff.pl scripts in HOMER. Regions with missing values, and chromosomes with PC1 values indicating chromosome arm, are excluded from this table. (XLSX 2741 kb) [file 12915_2018_608_MOESM4_ESM.xlsx]

## Sheet: PC_Corrdiffs
Pos	Chrom	start	end	corrdiff_5v14	corrdiff_5vctrl	corrdiff_14vctrl	PC1_5	PC1_14	PC1_ctrl
chr1-900000	chr1	900000	1000000	0.778385	0.791306	0.802833	0.588608	0.925009	0.620647
chr1-1000000	chr1	1000000	1100000	0.735381	0.769892	0.913577	1.21352	0.865495	0.908904
chr1-1100000	chr1	1100000	1200000	0.537794	0.560544	0.911736	0.574823	1.11295	1.07965
chr1-1200000	chr1	1200000	1300000	0.754871	0.709073	0.83885	0.935309	1.096	0.818069
chr1-1300000	chr1	1300000	1400000	0.727037	0.800855	0.896974	0.834751	1.00253	1.02634
chr1-1400000	chr1	1400000	1500000	0.784443	0.70502	0.917575	1.10246	1.38705	1.14534
chr1-1500000	chr1	1500000	1600000	0.818273	0.787551	0.931181	1.24809	1.32365	1.15626
chr1-1600000	chr1	1600000	1700000	0.782387	0.758698	0.918903	0.803569	1.29197	1.15662
chr1-1700000	chr1	1700000	1800000	0.79579	0.746126	0.916072	1.00478	1.10318	0.983854
chr1-1800000	chr1	1800000	1900000	0.815137	0.813132	0.93271	1.72655	1.40828	1.29288
chr1-1900000	chr1	1900000	2000000	0.785824	0.730296	0.868941	1.71719	1.02101	1.23869
chr1-2000000	chr1	2000000	2100000	0.74485	0.747361	0.829156	0.736292	0.88032	1.0549
chr1-2100000	chr1	2100000	2200000	0.80869	0.757697	0.878519	0.809771	0.920607	0.882122
chr1-2200000	chr1	2200000	2300000	0.720483	0.736729	0.868318	1.03381	0.936264	0.74865
chr1-2300000	chr1	2300000	2400000	0.879782	0.88003	0.904529	0.646997	0.810566	0.616966
chr1-2400000	chr1	2400000	2500000	0.913354	0.926689	0.976792	-0.921272	-0.25642	-0.273571
chr1-2500000	chr1	2500000	2600000	0.894234	0.889843	0.951827	-0.848927	0.342152	0.0950564
chr1-2600000	chr1	2600000	2700000	0.946281	0.90744	0.96763	-0.970121	-0.29553	-0.337753
chr1-2700000	chr1	2700000	2800000	0.879873	0.947863	0.917082	-1.31073	-0.861954	-0.561628
chr1-2800000	chr1	2800000	2900000	0.928789	0.941561	0.980692	-1.17269	-0.570578	-0.405498
chr1-2900000	chr1	2900000	3000000	0.961928	0.961829	0.984186	-1.31418	-0.55873	-0.574006
chr1-3000000	chr1	3000000	3100000	0.926478	0.939804	0.976636	-1.05283	-0.471641	-0.538394
chr1-3100000	chr1	3100000	3200000	0.929453	0.955838	0.976179	-1.07683	-0.0706182	-0.251356
chr1-3200000	chr1	3200000	3300000	0.942707	0.949764	0.975429	-1.2722	-0.361091	-0.214875
chr1-3300000	chr1	3300000	3400000	0.950925	0.94798	0.98101	-1.10385	-0.561341	-0.413825
chr1-3400000	chr1	3400000	3500000	0.911257	0.963963	0.944318	-1.2357	-0.409094	-0.300739
chr1-3500000	chr1	3500000	3600000	0.966458	0.967908	0.977982	-1.19867	-0.299406	-0.178188
chr1-3600000	chr1	3600000	3700000	0.907736	0.919325	0.950886	-0.686155	0.0522457	0.237741
chr1-3700000	chr1	3700000	3800000	0.735067	0.703992	0.904846	0.625697	0.671175	0.813852
chr1-3800000	chr1	3800000	3900000	0.709967	0.695455	0.878936	0.905795	1.00206	1.28082
chr1-3900000	chr1	3900000	4000000	0.861821	0.833053	0.964937	-0.245449	-0.105244	-0.195097
chr1-4000000	chr1	4000000	4100000	0.86755	0.883788	0.967011	-0.71465	-0.418576	0.0336311
chr1-4100000	chr1	4100000	4200000	0.87859	0.905605	0.97549	-0.841827	-0.466111	-0.735719
chr1-4200000	chr1	4200000	4300000	0.794153	0.833623	0.941196	-0.178725	-0.411651	-0.432961
chr1-4300000	chr1	4300000	4400000	0.918515	0.913348	0.986597	-1.03678	-0.636189	-0.689478
chr1-4400000	chr1	4400000	4500000	0.847894	0.87344	0.9672	-0.526291	-0.718247	-0.33798
chr1-4500000	chr1	4500000	4600000	0.906649	0.91077	0.965625	-0.402788	-0.491642	-0.299248
chr1-4600000	chr1	4600000	4700000	0.937004	0.907517	0.958434	-1.06169	-0.512111	-0.554372
chr1-4700000	chr1	4700000	4800000	0.89179	0.88117	0.978322	-1.21712	-0.549321	-0.206368
chr1-4800000	chr1	4800000	4900000	0.955417	0.940216	0.974444	-1.44163	-0.546891	-0.528405
chr1-4900000	chr1	4900000	5000000	0.917664	0.923976	0.971808	-1.11428	-0.686054	-0.545224
chr1-5000000	chr1	5000000	5100000	0.882492	0.895217	0.983961	-0.954306	-0.513439	-0.455696
chr1-5100000	chr1	5100000	5200000	0.892875	0.889303	0.976815	-1.3355	-0.25876	-0.332296
chr1-5200000	chr1	5200000	5300000	0.911376	0.918826	0.977979	-1.36305	-0.618335	-0.570336
chr1-5300000	chr1	5300000	5400000	0.89421	0.898357	0.981367	-1.08504	-0.412975	-0.332714
chr1-5400000	chr1	5400000	5500000	0.914211	0.919982	0.987019	-1.24288	-0.704285	-0.537663
chr1-5500000	chr1	5500000	5600000	0.918437	0.918886	0.981131	-1.11305	-0.563379	-0.433227
chr1-5600000	chr1	5600000	5700000	0.884567	0.894309	0.981518	-1.05831	-0.669727	-0.362736
chr1-5700000	chr1	5700000	5800000	0.889874	0.898167	0.981031	-0.843149	-0.257099	-0.124155
chr1-5800000	chr1	5800000	5900000	0.883788	0.901401	0.984467	-0.950386	-0.505214	-0.416628
chr1-5900000	chr1	5900000	6000000	0.84148	0.82502	0.937979	-0.119085	0.0964167	0.236277
chr1-6000000	chr1	6000000	6100000	0.758794	0.72024	0.871304	0.694568	0.96435	0.631724
chr1-6100000	chr1	6100000	6200000	0.737746	0.662592	0.803379	0.886259	1.14833	0.838683
chr1-6200000	chr1	6200000	6300000	0.711485	0.674999	0.861405	0.761245	1.1158	1.1109
chr1-6300000	chr1	6300000	6400000	0.679716	0.669387	0.861329	1.07691	1.49408	1.15841
chr1-6400000	chr1	6400000	6500000	0.608157	0.628767	0.786574	0.847377	1.05054	0.92109
chr1-6500000	chr1	6500000	6600000	0.780101	0.796217	0.919731	1.1977	1.45087	1.38209
chr1-6600000	chr1	6600000	6700000	0.741116	0.716694	0.865543	1.1269	1.3422	1.21684
chr1-6700000	chr1	6700000	6800000	0.635263	0.636367	0.887909	1.00374	1.29689	1.38971
chr1-6800000	chr1	6800000	6900000	0.55608	0.481547	0.907437	0.515101	0.534721	0.67355
chr1-6900000	chr1	6900000	7000000	0.725562	0.694765	0.966458	0.0626462	0.215003	0.254181
chr1-7000000	chr1	7000000	7100000	0.796699	0.835522	0.942051	0.128648	-0.0725251	0.1063
chr1-7100000	chr1	7100000	7200000	0.85705	0.840182	0.961815	-0.636968	0.109227	0.0375734
chr1-7200000	chr1	7200000	7300000	0.875158	0.865839	0.971856	-0.721672	-0.165354	-0.053412
chr1-7300000	chr1	7300000	7400000	0.856961	0.864195	0.971068	-0.725207	-0.107259	-0.115492
chr1-7400000	chr1	7400000	7500000	0.911894	0.913108	0.976633	-0.688721	-0.317255	-0.133149
chr1-7500000	chr1	7500000	7600000	0.905635	0.885169	0.975818	-0.414872	0.029868	-0.193263
chr1-7600000	chr1	7600000	7700000	0.765405	0.791989	0.951529	-0.0162388	0.372996	0.10121
chr1-7700000	chr1	7700000	7800000	0.721005	0.735576	0.807006	0.618361	0.777633	1.16021
chr1-7800000	chr1	7800000	7900000	0.788786	0.805567	0.875239	1.17084	1.07068	0.982174
chr1-7900000	chr1	7900000	8000000	0.82641	0.804733	0.896959	1.54864	1.21312	1.21139
chr1-8000000	chr1	8000000	8100000	0.852476	0.797052	0.91507	1.53932	1.28873	1.13916
chr1-8100000	chr1	8100000	8200000	0.865241	0.850424	0.935388	1.37341	1.22882	1.24332
chr1-8200000	chr1	8200000	8300000	0.847027	0.82253	0.921622	1.21217	1.19383	1.10012
chr1-8300000	chr1	8300000	8400000	0.81906	0.808279	0.879212	0.854046	0.940655	0.945748
chr1-8400000	chr1	8400000	8500000	0.807909	0.741538	0.885155	1.01596	0.948868	0.81232
chr1-8500000	chr1	8500000	8600000	0.770433	0.794449	0.921782	0.71784	1.34334	1.0859
chr1-8600000	chr1	8600000	8700000	0.819745	0.765678	0.852435	0.305889	0.752455	0.905641
chr1-8700000	chr1	8700000	8800000	0.814881	0.827414	0.927389	0.963984	1.32885	1.04331
chr1-8800000	chr1	8800000	8900000	0.834437	0.822811	0.947662	1.03115	1.33383	1.40193
chr1-8900000	chr1	8900000	9000000	0.808111	0.775237	0.936205	1.0484	1.34292	1.44961
chr1-9000000	chr1	9000000	9100000	0.825295	0.837434	0.931478	1.04822	1.27919	1.30814
chr1-9100000	chr1	9100000	9200000	0.836889	0.8232	0.920314	1.1899	1.14226	1.26278
chr1-9200000	chr1	9200000	9300000	0.797167	0.783285	0.926212	0.909934	1.25885	1.43606
chr1-9300000	chr1	9300000	9400000	0.768462	0.76797	0.88536	0.806959	1.40872	1.12401
chr1-9400000	chr1	9400000	9500000	0.843129	0.833035	0.945593	1.2185	1.34283	1.43724
chr1-9500000	chr1	9500000	9600000	0.825187	0.804606	0.938354	1.11638	1.29817	1.36923
chr1-9600000	chr1	9600000	9700000	0.853334	0.838624	0.911858	1.21439	1.35706	1.06841
chr1-9700000	chr1	9700000	9800000	0.853437	0.84778	0.944041	1.26259	1.45717	1.27559
chr1-9800000	chr1	9800000	9900000	0.832048	0.821331	0.908939	1.24264	1.34294	1.09204
chr1-9900000	chr1	9900000	10000000	0.87427	0.848246	0.938991	1.34054	1.31542	1.27334
chr1-10000000	chr1	10000000	10100000	0.821619	0.797875	0.942045	1.02351	1.36098	1.28834
chr1-10100000	chr1	10100000	10200000	0.80665	0.792038	0.911816	1.05572	1.35609	0.961998
chr1-10200000	chr1	10200000	10300000	0.831988	0.85994	0.919148	1.01204	1.3156	1.06919
chr1-10300000	chr1	10300000	10400000	0.776222	0.772168	0.932831	1.12603	1.33222	1.40609
chr1-10400000	chr1	10400000	10500000	0.832755	0.78894	0.854456	1.38213	1.47903	0.829077
chr1-10500000	chr1	10500000	10600000	0.774922	0.674467	0.770419	1.04055	0.742414	0.515924
chr1-10600000	chr1	10600000	10700000	0.759012	0.833657	0.856909	0.07323	1.07065	0.729933
chr1-10700000	chr1	10700000	10800000	0.68411	0.738637	0.859859	0.466005	0.530114	0.858591
chr1-10800000	chr1	10800000	10900000	0.715761	0.712752	0.902658	0.814606	1.22235	1.27379
chr1-10900000	chr1	10900000	11000000	0.815143	0.807526	0.89483	1.45597	1.38265	1.19804
chr1-11000000	chr1	11000000	11100000	0.810716	0.799149	0.918803	1.26551	1.32529	1.42188
chr1-11100000	chr1	11100000	11200000	0.834789	0.826178	0.914975	0.884365	0.932068	1.01276
chr1-11200000	chr1	11200000	11300000	0.818674	0.819995	0.921365	1.0195	1.29327	1.24368
chr1-11300000	chr1	11300000	11400000	0.673317	0.623747	0.913557	0.99896	1.04039	0.993585
chr1-11400000	chr1	11400000	11500000	0.564122	0.567785	0.918911	0.455009	0.584049	0.701139
chr1-11500000	chr1	11500000	11600000	0.719557	0.682851	0.908406	0.134259	0.699425	0.810383
chr1-11600000	chr1	11600000	11700000	0.839825	0.843282	0.888672	1.19581	1.24903	1.42192
chr1-11700000	chr1	11700000	11800000	0.769903	0.731026	0.903878	1.17814	1.38404	1.44984
chr1-11800000	chr1	11800000	11900000	0.793991	0.818698	0.912907	1.23617	1.28784	1.36444
chr1-11900000	chr1	11900000	12000000	0.825946	0.834592	0.930242	1.30175	1.4043	1.72739
chr1-12000000	chr1	12000000	12100000	0.780828	0.766518	0.881423	0.995387	1.32584	1.15995
chr1-12100000	chr1	12100000	12200000	0.832637	0.763925	0.862307	1.12243	1.17785	1.26288
chr1-12200000	chr1	12200000	12300000	0.756332	0.765066	0.872904	0.964471	0.957989	1.04849
chr1-12300000	chr1	12300000	12400000	0.698517	0.660488	0.891673	0.572312	0.877632	0.695237
chr1-12400000	chr1	12400000	12500000	0.725529	0.734589	0.886947	0.234322	0.664345	0.867552
chr1-12500000	chr1	12500000	12600000	0.782622	0.677583	0.816575	1.16103	1.25263	0.979971
chr1-12600000	chr1	12600000	12700000	0.693053	0.591811	0.859764	1.03744	1.00406	0.823586
chr1-12700000	chr1	12700000	12800000	0.647511	0.657328	0.966913	-0.0910084	-0.0990965	-0.0351383
chr1-12800000	chr1	12800000	12900000	0.647807	0.684186	0.931677	-1.48435	-0.485471	-0.550195
chr1-13200000	chr1	13200000	13300000	0.884525	0.902975	0.940581	-0.0553189	0.15088	0.162706
chr1-13300000	chr1	13300000	13400000	0.842008	0.839456	0.967046	-0.697876	-0.350484	-0.573414
chr1-13400000	chr1	13400000	13500000	0.671594	0.642463	0.940798	1.04162	0.543829	0.57952
chr1-13500000	chr1	13500000	13600000	0.558854	0.598732	0.934526	0.649005	0.24543	0.779368
chr1-13600000	chr1	13600000	13700000	0.629427	0.553533	0.922163	0.794708	0.521751	0.299629
chr1-13700000	chr1	13700000	13800000	0.726364	0.75662	0.93039	0.267132	0.197943	0.390291
chr1-13800000	chr1	13800000	13900000	0.741379	0.758875	0.956006	0.111781	-0.223711	0.013038
chr1-13900000	chr1	13900000	14000000	0.744578	0.70938	0.969368	-0.416488	-0.227254	-0.232708
chr1-14000000	chr1	14000000	14100000	0.873977	0.862672	0.971347	-0.567375	-0.487304	-0.313478
chr1-14100000	chr1	14100000	14200000	0.870309	0.875544	0.971478	-0.695685	-0.57806	-0.409315
chr1-14200000	chr1	14200000	14300000	0.871324	0.858816	0.974211	-0.745879	-0.268547	-0.53871
chr1-14300000	chr1	14300000	14400000	0.887428	0.883795	0.977607	-1.03552	-0.488256	-0.170529
chr1-14400000	chr1	14400000	14500000	0.734068	0.725917	0.951617	-0.793554	-0.249656	-0.213779
chr1-14500000	chr1	14500000	14600000	0.853329	0.862637	0.970205	-0.302654	-0.220289	0.0306573
chr1-14600000	chr1	14600000	14700000	0.812111	0.828721	0.970726	-0.835126	0.0142607	-0.198685
chr1-14700000	chr1	14700000	14800000	0.792406	0.781985	0.940287	0.0412143	-0.104999	0.152045
chr1-14800000	chr1	14800000	14900000	0.836844	0.840992	0.966719	-0.176485	0.193333	0.083213
chr1-14900000	chr1	14900000	15000000	0.650406	0.628395	0.915541	0.52054	0.396938	0.217283
chr1-15000000	chr1	15000000	15100000	0.689249	0.661838	0.933388	0.466306	0.432111	0.363626
chr1-15100000	chr1	15100000	15200000	0.751116	0.747062	0.902931	0.550118	0.652467	0.822678
chr1-15200000	chr1	15200000	15300000	0.652127	0.596465	0.845656	0.955414	1.18725	0.819817
chr1-15300000	chr1	15300000	15400000	0.746324	0.733572	0.864322	1.3134	0.959188	1.05888
chr1-15400000	chr1	15400000	15500000	0.709609	0.739507	0.82575	0.550997	1.48263	0.991492
chr1-15500000	chr1	15500000	15600000	0.849163	0.845933	0.891185	1.43841	1.50135	1.19696
chr1-15600000	chr1	15600000	15700000	0.80168	0.804453	0.923674	1.21915	1.28361	1.45519
chr1-15700000	chr1	15700000	15800000	0.835684	0.821598	0.924006	1.46547	1.45662	1.2992
chr1-15800000	chr1	15800000	15900000	0.801641	0.793782	0.93644	1.42391	1.25445	1.23704
chr1-15900000	chr1	15900000	16000000	0.821916	0.788469	0.908079	1.22858	1.14313	1.10262
chr1-16000000	chr1	16000000	16100000	0.790573	0.797879	0.898252	0.66643	1.08851	0.732315
chr1-16100000	chr1	16100000	16200000	0.70609	0.681807	0.88675	1.05695	1.01518	1.33266
chr1-16200000	chr1	16200000	16300000	0.799437	0.799592	0.936397	1.13865	1.51568	1.49083
chr1-16300000	chr1	16300000	16400000	0.832009	0.783599	0.939013	1.58204	1.45549	1.24438
chr1-16400000	chr1	16400000	16500000	0.816622	0.789359	0.924084	1.09208	1.34604	1.11361
chr1-16500000	chr1	16500000	16600000	0.67105	0.642223	0.959143	-0.725643	0.0737867	-0.172996
chr1-16600000	chr1	16600000	16700000	0.813696	0.82108	0.945365	0.666936	0.772223	0.906822
chr1-16700000	chr1	16700000	16800000	0.888285	0.925926	0.955908	-0.388688	0.3304	0.592394
chr1-16900000	chr1	16900000	17000000	0.83031	0.813272	0.900492	0.971719	0.923479	1.02217
chr1-17000000	chr1	17000000	17100000	0.749265	0.796182	0.875607	1.04653	1.45102	1.1955
chr1-17100000	chr1	17100000	17200000	0.778503	0.729739	0.861887	0.722367	0.937618	1.58478
chr1-17200000	chr1	17200000	17300000	0.795554	0.807053	0.907356	1.12284	1.34594	1.30003
chr1-17300000	chr1	17300000	17400000	0.723626	0.685373	0.906526	1.03892	1.25342	1.324
chr1-17400000	chr1	17400000	17500000	0.849742	0.79313	0.882783	1.45984	1.41085	1.19444
chr1-17500000	chr1	17500000	17600000	0.704764	0.757247	0.911438	1.33505	0.806317	1.10792
chr1-17600000	chr1	17600000	17700000	0.852054	0.873847	0.978035	-0.144158	-0.00164676	0.0756866
chr1-17700000	chr1	17700000	17800000	0.899255	0.906336	0.982383	-0.0439227	0.196522	0.26302
chr1-17800000	chr1	17800000	17900000	0.852742	0.882923	0.967371	0.0852762	0.208871	0.363394
chr1-17900000	chr1	17900000	18000000	0.941276	0.93572	0.983493	-0.654462	0.0778362	0.0697109
chr1-18000000	chr1	18000000	18100000	0.930038	0.938904	0.989465	-0.755919	-0.142554	-0.0966766
chr1-18100000	chr1	18100000	18200000	0.94078	0.943879	0.985629	-0.717778	-0.0373009	-0.107474
chr1-18200000	chr1	18200000	18300000	0.928849	0.925201	0.98773	-0.414198	-0.307805	-0.201631
chr1-18300000	chr1	18300000	18400000	0.941643	0.950049	0.991096	-0.921348	-0.265236	-0.153087
chr1-18400000	chr1	18400000	18500000	0.903165	0.910375	0.980184	-0.565828	-0.0420004	-0.180507
chr1-18500000	chr1	18500000	18600000	0.79583	0.821378	0.96002	0.117777	-0.232948	0.187487
chr1-18600000	chr1	18600000	18700000	0.776363	0.821332	0.953538	0.232487	0.320457	0.383236
chr1-18700000	chr1	18700000	18800000	0.844199	0.855434	0.970623	-0.27332	0.440621	0.446924
chr1-18800000	chr1	18800000	18900000	0.858299	0.865586	0.971983	-0.642431	-0.00761882	0.16577
chr1-18900000	chr1	18900000	19000000	0.661939	0.618514	0.899887	0.320599	0.980178	0.958622
chr1-19000000	chr1	19000000	19100000	0.64901	0.619209	0.897956	0.508179	0.752393	0.524957
chr1-19100000	chr1	19100000	19200000	0.728547	0.751823	0.744665	0.499032	0.9359	0.963226
chr1-19200000	chr1	19200000	19300000	0.666401	0.654367	0.874409	0.95269	1.51786	1.09157
chr1-19300000	chr1	19300000	19400000	0.629407	0.615535	0.918054	0.562267	0.793031	0.913014
chr1-19400000	chr1	19400000	19500000	0.590628	0.622833	0.911554	0.658752	1.03182	1.1081
chr1-19500000	chr1	19500000	19600000	0.774497	0.785663	0.900836	1.03332	1.45962	1.08021
chr1-19600000	chr1	19600000	19700000	0.625778	0.594238	0.845299	0.996846	1.11443	0.723297
chr1-19700000	chr1	19700000	19800000	0.798412	0.750675	0.952322	0.434705	0.571279	0.552766
chr1-19800000	chr1	19800000	19900000	0.797273	0.67864	0.911219	1.06749	1.08866	0.707965
chr1-19900000	chr1	19900000	20000000	0.682222	0.714722	0.950062	0.465124	0.524693	0.700975
chr1-20000000	chr1	20000000	20100000	0.816568	0.835057	0.937718	-0.0254773	0.377636	0.327973
chr1-20100000	chr1	20100000	20200000	0.815779	0.83428	0.913187	0.853695	0.680149	0.824994
chr1-20200000	chr1	20200000	20300000	0.771491	0.791606	0.952767	-0.210796	0.39639	0.057447
chr1-20300000	chr1	20300000	20400000	0.839652	0.840406	0.976652	-0.526441	0.0925515	0.221079
chr1-20400000	chr1	20400000	20500000	0.824704	0.830346	0.955249	0.213868	0.243198	0.320416
chr1-20500000	chr1	20500000	20600000	0.760718	0.735775	0.897652	1.2828	0.985069	1.24388
chr1-20600000	chr1	20600000	20700000	0.690985	0.656108	0.900606	1.008	1.35479	1.18204
chr1-20700000	chr1	20700000	20800000	0.792611	0.758873	0.850243	0.930498	1.11056	0.854119
chr1-20800000	chr1	20800000	20900000	0.785692	0.730527	0.86569	0.86329	0.929305	0.96022
chr1-20900000	chr1	20900000	21000000	0.776717	0.76614	0.853647	0.698387	1.12281	0.861964
chr1-21000000	chr1	21000000	21100000	0.738867	0.741742	0.88359	0.704161	0.969779	1.07193
chr1-21100000	chr1	21100000	21200000	0.811823	0.773767	0.92579	1.31611	1.29186	1.20621
chr1-21200000	chr1	21200000	21300000	0.728471	0.648817	0.883528	0.94797	1.28038	0.888491
chr1-21300000	chr1	21300000	21400000	0.767062	0.764548	0.887041	1.12175	1.32401	1.17471
chr1-21400000	chr1	21400000	21500000	0.821918	0.79901	0.87413	0.559597	0.295104	0.760484
chr1-21500000	chr1	21500000	21600000	0.789133	0.769615	0.906991	1.08629	0.963573	1.00162
chr1-21600000	chr1	21600000	21700000	0.765489	0.759122	0.863716	0.899116	0.71875	0.765384
chr1-21700000	chr1	21700000	21800000	0.842304	0.817046	0.919918	1.50939	1.166	1.2745
chr1-21800000	chr1	21800000	21900000	0.730044	0.756008	0.902319	1.26013	1.16244	1.32101
chr1-21900000	chr1	21900000	22000000	0.777706	0.771359	0.901249	0.948787	0.753094	1.00871
chr1-22000000	chr1	22000000	22100000	0.82095	0.775842	0.927795	1.31324	1.38998	1.26558
chr1-22100000	chr1	22100000	22200000	0.708676	0.656762	0.889784	0.148193	0.795648	1.01868
chr1-22200000	chr1	22200000	22300000	0.712274	0.661967	0.947899	0.570841	0.476826	0.28546
chr1-22300000	chr1	22300000	22400000	0.750307	0.768205	0.934043	0.201013	0.426709	0.298037
chr1-22400000	chr1	22400000	22500000	0.513186	0.60011	0.880584	0.639514	0.763662	0.736187
chr1-22500000	chr1	22500000	22600000	0.770561	0.779496	0.939018	0.141071	0.333758	0.580472
chr1-22600000	chr1	22600000	22700000	0.646053	0.719284	0.910943	0.0779927	0.769073	0.556047
chr1-22700000	chr1	22700000	22800000	0.77054	0.764334	0.960318	0.489323	0.339514	0.531297
chr1-22800000	chr1	22800000	22900000	0.697807	0.71082	0.924968	0.190892	0.657324	0.613368
chr1-22900000	chr1	22900000	23000000	0.713785	0.723888	0.899617	1.08227	0.827415	1.08257
chr1-23000000	chr1	23000000	23100000	0.79693	0.792539	0.885711	0.733062	0.903488	1.01259
chr1-23100000	chr1	23100000	23200000	0.775544	0.78744	0.886073	1.15228	1.10029	1.09397
chr1-23200000	chr1	23200000	23300000	0.742234	0.714634	0.869088	0.905142	1.05828	1.02167
chr1-23300000	chr1	23300000	23400000	0.757033	0.715942	0.911026	1.00929	1.16119	1.40072
chr1-23400000	chr1	23400000	23500000	0.76167	0.752226	0.855699	0.798313	1.09581	1.07283
chr1-23500000	chr1	23500000	23600000	0.824928	0.776086	0.885868	1.20492	1.18088	1.24503
chr1-23600000	chr1	23600000	23700000	0.781481	0.789664	0.895289	1.04787	1.15913	1.04244
chr1-23700000	chr1	23700000	23800000	0.83238	0.803848	0.918735	1.11085	1.05944	1.18853
chr1-23800000	chr1	23800000	23900000	0.82739	0.816103	0.925665	1.33976	1.2669	1.17726
chr1-23900000	chr1	23900000	24000000	0.743049	0.747521	0.929199	0.668523	1.12211	1.05912
chr1-24000000	chr1	24000000	24100000	0.735107	0.721836	0.86349	0.875986	0.857014	0.925215
chr1-24100000	chr1	24100000	24200000	0.743463	0.75132	0.922158	0.70605	1.2089	1.38114
chr1-24200000	chr1	24200000	24300000	0.718548	0.724357	0.854436	0.561652	0.916531	0.724006
chr1-24300000	chr1	24300000	24400000	0.679383	0.692767	0.85913	0.362602	0.779505	0.69495
chr1-24400000	chr1	24400000	24500000	0.685071	0.623976	0.821667	0.694032	0.923868	0.853761
chr1-24500000	chr1	24500000	24600000	0.758333	0.733966	0.909242	0.964524	1.14143	1.1261
chr1-24600000	chr1	24600000	24700000	0.802856	0.801211	0.925829	1.02605	1.04455	1.03587
chr1-24700000	chr1	24700000	24800000	0.803174	0.76485	0.928836	1.24534	1.30499	1.23449
chr1-24800000	chr1	24800000	24900000	0.757398	0.830044	0.832592	0.963421	0.689853	0.773318
chr1-24900000	chr1	24900000	25000000	0.76811	0.823185	0.864148	0.415298	0.618205	0.828203
chr1-25000000	chr1	25000000	25100000	0.642099	0.771688	0.840167	0.607287	1.05234	0.871047
chr1-25100000	chr1	25100000	25200000	0.801699	0.82693	0.913288	0.900016	1.1258	0.898279
chr1-25200000	chr1	25200000	25300000	0.7817	0.801475	0.916416	0.465319	0.965503	0.767413
chr1-25300000	chr1	25300000	25400000	0.853508	0.860281	0.922177	0.302589	0.3876	0.802556
chr1-25400000	chr1	25400000	25500000	0.801474	0.777075	0.91704	0.766918	0.927858	0.720534
chr1-25500000	chr1	25500000	25600000	0.754291	0.826967	0.880889	0.537994	1.13589	0.954675
chr1-25600000	chr1	25600000	25700000	0.838896	0.788524	0.868495	0.82695	0.692211	0.697394
chr1-25700000	chr1	25700000	25800000	0.78202	0.679919	0.830924	0.391431	0.692448	1.16061
chr1-25800000	chr1	25800000	25900000	0.8039	0.792401	0.896996	1.38659	1.12852	0.987364
chr1-25900000	chr1	25900000	26000000	0.776782	0.758548	0.920933	1.09897	1.12341	1.10101
chr1-26000000	chr1	26000000	26100000	0.801786	0.76573	0.901622	1.12161	1.15565	1.03491
chr1-26100000	chr1	26100000	26200000	0.807108	0.800312	0.918549	0.911272	0.979392	0.969302
chr1-26200000	chr1	26200000	26300000	0.859639	0.864828	0.946863	1.05531	1.22299	1.28516
chr1-26300000	chr1	26300000	26400000	0.813983	0.827706	0.937601	1.14431	1.06371	1.13897
chr1-26400000	chr1	26400000	26500000	0.792291	0.792472	0.934537	1.37159	1.10756	1.15009
chr1-26500000	chr1	26500000	26600000	0.818975	0.792761	0.932432	1.20624	1.22418	1.04876
chr1-26600000	chr1	26600000	26700000	0.790467	0.755673	0.93839	1.13097	1.13004	1.1603
chr1-26700000	chr1	26700000	26800000	0.736503	0.757723	0.935298	0.872189	0.975796	1.01302
chr1-26800000	chr1	26800000	26900000	0.828779	0.834255	0.936082	0.93128	0.983742	1.01332
chr1-26900000	chr1	26900000	27000000	0.836327	0.828564	0.936418	1.22948	1.14847	1.34056
chr1-27000000	chr1	27000000	27100000	0.821604	0.803383	0.912785	1.09834	1.30224	1.19501
chr1-27100000	chr1	27100000	27200000	0.81335	0.80913	0.95439	1.06973	1.2009	1.32178
chr1-27200000	chr1	27200000	27300000	0.827732	0.79678	0.931032	1.04318	1.14057	1.12408
chr1-27300000	chr1	27300000	27400000	0.710093	0.726179	0.883926	0.712853	1.07089	0.964966
chr1-27400000	chr1	27400000	27500000	0.828775	0.828473	0.932125	1.19755	1.12956	1.12352
chr1-27500000	chr1	27500000	27600000	0.827747	0.825396	0.894825	1.03371	0.992531	0.70822
chr1-27600000	chr1	27600000	27700000	0.744847	0.767928	0.907766	1.07335	1.07929	1.14993
chr1-27700000	chr1	27700000	27800000	0.800559	0.772752	0.908957	1.31659	1.05162	1.15631
chr1-27800000	chr1	27800000	27900000	0.868289	0.85446	0.936913	1.41469	1.18699	1.23413
chr1-27900000	chr1	27900000	28000000	0.811081	0.792652	0.931497	1.25876	1.06928	1.12802
chr1-28000000	chr1	28000000	28100000	0.797355	0.787827	0.941664	0.998226	1.17244	1.03905
chr1-28100000	chr1	28100000	28200000	0.804821	0.784068	0.920487	1.0908	1.14366	1.29761
chr1-28200000	chr1	28200000	28300000	0.784615	0.791671	0.919447	1.25242	1.21146	1.17577
chr1-28400000	chr1	28400000	28500000	0.817969	0.817458	0.891663	1.40533	1.11788	1.13719
chr1-28700000	chr1	28700000	28800000	0.783732	0.711897	0.926966	1.03736	1.33018	1.32338
chr1-28800000	chr1	28800000	28900000	0.72302	0.712093	0.899608	0.919086	1.15959	1.11012
chr1-28900000	chr1	28900000	29000000	0.676983	0.713587	0.853873	1.07431	1.10767	1.01528
chr1-29000000	chr1	29000000	29100000	0.71281	0.705525	0.915266	0.998122	1.18273	1.27035
chr1-29100000	chr1	29100000	29200000	0.762305	0.612977	0.866396	1.2328	1.34468	1.12886
chr1-29200000	chr1	29200000	29300000	0.812337	0.804277	0.943423	0.528224	0.799054	0.783184
chr1-29300000	chr1	29300000	29400000	0.89293	0.909418	0.978194	-0.593122	0.102166	0.121407
chr1-29400000	chr1	29400000	29500000	0.903218	0.90267	0.981299	-0.789602	0.0277764	0.0421916
chr1-29500000	chr1	29500000	29600000	0.915735	0.914932	0.985274	-1.09621	-0.135627	-0.0439596
chr1-29600000	chr1	29600000	29700000	0.880231	0.898122	0.981418	-0.399881	-0.172227	-0.0183516
chr1-29700000	chr1	29700000	29800000	0.922941	0.932542	0.984948	-0.973309	-0.134435	-0.00775248
chr1-29800000	chr1	29800000	29900000	0.929168	0.933014	0.982158	-1.10523	-0.000869173	0.091816
chr1-29900000	chr1	29900000	30000000	0.927717	0.935124	0.984897	-1.22345	-0.145124	-0.0355787
chr1-30000000	chr1	30000000	30100000	0.930919	0.941691	0.986178	-1.18265	-0.114725	-0.170941
chr1-30100000	chr1	30100000	30200000	0.938378	0.94013	0.984102	-0.76079	-0.0253009	-0.0954083
chr1-30200000	chr1	30200000	30300000	0.926962	0.932961	0.983724	-0.883099	-0.125235	-0.0224659
chr1-30300000	chr1	30300000	30400000	0.941537	0.941121	0.986348	-1.20763	-0.190371	0.000349921
chr1-30400000	chr1	30400000	30500000	0.930788	0.939536	0.98642	-1.11246	-0.155472	-0.109185
chr1-30500000	chr1	30500000	30600000	0.932708	0.948226	0.986246	-0.863456	-0.054495	-0.073493
chr1-30600000	chr1	30600000	30700000	0.925083	0.938277	0.984007	-0.707889	0.0297707	0.0731096
chr1-30700000	chr1	30700000	30800000	0.806993	0.869067	0.915497	0.671103	0.851716	0.921723
chr1-30800000	chr1	30800000	30900000	0.737333	0.771683	0.926105	0.524382	0.993963	0.941486
chr1-30900000	chr1	30900000	31000000	0.734298	0.784248	0.89732	0.957069	1.05131	1.20064
chr1-31000000	chr1	31000000	31100000	0.780783	0.773213	0.937117	1.28557	1.46813	1.43392
chr1-31100000	chr1	31100000	31200000	0.824918	0.791341	0.925564	1.46751	1.25882	1.22071
chr1-31200000	chr1	31200000	31300000	0.700956	0.62956	0.872977	1.13006	1.38923	1.18484
chr1-31300000	chr1	31300000	31400000	0.831521	0.807499	0.902782	1.46397	1.08307	1.25149
chr1-31400000	chr1	31400000	31500000	0.65056	0.712586	0.90143	0.564772	1.20842	1.2235
chr1-31500000	chr1	31500000	31600000	0.674607	0.681143	0.88083	0.593096	1.11625	1.12377
chr1-31600000	chr1	31600000	31700000	0.633783	0.632815	0.902031	0.316116	0.86699	0.882571
chr1-31700000	chr1	31700000	31800000	0.811306	0.806476	0.921757	0.543307	0.681477	0.68341
chr1-31800000	chr1	31800000	31900000	0.772054	0.782618	0.896119	0.984983	1.4036	1.27397
chr1-31900000	chr1	31900000	32000000	0.825297	0.822104	0.919962	1.61535	1.12611	1.10284
chr1-32000000	chr1	32000000	32100000	0.811509	0.788618	0.930382	1.38241	1.51324	1.33345
chr1-32100000	chr1	32100000	32200000	0.828074	0.806087	0.944994	1.29043	1.24294	1.29955
chr1-32200000	chr1	32200000	32300000	0.835808	0.853146	0.914524	1.36358	1.31685	1.2847
chr1-32300000	chr1	32300000	32400000	0.80715	0.805519	0.928387	1.11774	1.27474	1.36269
chr1-32400000	chr1	32400000	32500000	0.742215	0.752601	0.867884	1.19541	1.09404	1.21034
chr1-32500000	chr1	32500000	32600000	0.7802	0.823148	0.91384	1.21035	1.25367	1.25368
chr1-32600000	chr1	32600000	32700000	0.798417	0.774617	0.922852	1.11796	1.41095	1.54705
chr1-32700000	chr1	32700000	32800000	0.72761	0.734828	0.928866	0.940434	1.3882	1.45543
chr1-32800000	chr1	32800000	32900000	0.699158	0.715927	0.865287	1.06411	1.03386	1.39057
chr1-32900000	chr1	32900000	33000000	0.776318	0.780716	0.917667	1.19985	1.326	1.23984
chr1-33000000	chr1	33000000	33100000	0.645449	0.647759	0.864946	0.875114	1.21116	1.1004
chr1-33100000	chr1	33100000	33200000	0.766272	0.775487	0.824292	0.608429	1.31609	0.805985
chr1-33200000	chr1	33200000	33300000	0.730352	0.776218	0.913909	0.314869	0.68863	0.733517
chr1-33300000	chr1	33300000	33400000	0.74281	0.739158	0.858221	0.285772	0.932164	1.0467
chr1-33400000	chr1	33400000	33500000	0.814991	0.774441	0.886363	0.699251	0.731023	0.512285
chr1-33500000	chr1	33500000	33600000	0.909827	0.910634	0.974431	-0.658861	0.0140749	0.224074
chr1-33600000	chr1	33600000	33700000	0.911858	0.913144	0.984442	-0.484242	-0.0817976	-0.0186576
chr1-33700000	chr1	33700000	33800000	0.927108	0.941718	0.984398	-1.15177	-0.200796	-0.119065
chr1-33800000	chr1	33800000	33900000	0.932217	0.938693	0.986016	-1.4531	-0.11568	-0.194246
chr1-33900000	chr1	33900000	34000000	0.939291	0.942011	0.984861	-1.18581	-0.220416	-0.296506
chr1-34000000	chr1	34000000	34100000	0.94741	0.953887	0.987837	-1.22386	-0.212216	-0.223664
chr1-34100000	chr1	34100000	34200000	0.91681	0.921501	0.98086	-0.937678	-0.0120977	-0.131281
chr1-34200000	chr1	34200000	34300000	0.914261	0.924463	0.97824	-1.16339	-0.0227135	-0.284719
chr1-34300000	chr1	34300000	34400000	0.942792	0.944397	0.982482	-1.4566	-0.245496	-0.20221
chr1-34400000	chr1	34400000	34500000	0.938888	0.933162	0.98484	-1.156	-0.336275	-0.189763
chr1-34500000	chr1	34500000	34600000	0.894218	0.902321	0.97768	-0.352104	-0.212945	0.0593075
chr1-34600000	chr1	34600000	34700000	0.926809	0.931147	0.9836	-1.03909	-0.0587045	-0.256144
chr1-34700000	chr1	34700000	34800000	0.909663	0.922702	0.979061	-0.491682	0.180542	0.12811
chr1-34800000	chr1	34800000	34900000	0.776815	0.801417	0.946257	0.546977	0.637697	0.743938
chr1-34900000	chr1	34900000	35000000	0.629709	0.535677	0.861154	0.885061	0.729283	0.580496
chr1-35000000	chr1	35000000	35100000	0.805381	0.843745	0.908991	1.5699	1.01345	1.37317
chr1-35100000	chr1	35100000	35200000	0.824633	0.839602	0.889877	1.21105	0.917332	1.08956
chr1-35200000	chr1	35200000	35300000	0.806706	0.81414	0.934816	1.35236	1.47482	1.47131
chr1-35300000	chr1	35300000	35400000	0.778465	0.743015	0.914526	1.39069	1.38303	1.27229
chr1-35400000	chr1	35400000	35500000	0.814313	0.789277	0.841265	0.957919	0.929259	1.29216
chr1-35500000	chr1	35500000	35600000	0.783853	0.748024	0.763473	1.0369	1.23064	1.31074
chr1-35600000	chr1	35600000	35700000	0.738584	0.794412	0.834094	1.13214	1.00302	1.31455
chr1-35700000	chr1	35700000	35800000	0.787782	0.784489	0.90713	1.09954	1.36052	1.36117
chr1-35800000	chr1	35800000	35900000	0.771292	0.775328	0.937825	1.15775	1.48198	1.30784
chr1-35900000	chr1	35900000	36000000	0.810993	0.834411	0.932034	1.14477	1.18617	1.44499
chr1-36000000	chr1	36000000	36100000	0.745453	0.731035	0.92632	1.07328	1.30234	1.26416
chr1-36100000	chr1	36100000	36200000	0.784469	0.770322	0.899442	1.37194	1.32713	1.2615
chr1-36200000	chr1	36200000	36300000	0.847906	0.828488	0.931688	1.58121	1.47362	1.27522
chr1-36300000	chr1	36300000	36400000	0.598721	0.56654	0.911658	0.660376	1.40726	1.43103
chr1-36400000	chr1	36400000	36500000	0.747905	0.741706	0.905374	1.43041	1.60779	1.37169
chr1-36500000	chr1	36500000	36600000	0.79565	0.782975	0.950916	0.611156	0.560372	0.472985
chr1-36600000	chr1	36600000	36700000	0.89678	0.907797	0.974667	-0.32925	0.139419	0.307915
chr1-36700000	chr1	36700000	36800000	0.898817	0.90351	0.975291	-0.289464	0.221663	0.242997
chr1-36800000	chr1	36800000	36900000	0.925175	0.938164	0.984384	-0.858919	0.0970347	0.0633037
chr1-36900000	chr1	36900000	37000000	0.91426	0.924492	0.977932	-0.795253	-0.07355	-0.0933624
chr1-37000000	chr1	37000000	37100000	0.928187	0.942938	0.984584	-0.909099	-0.06119	-0.085933
chr1-37100000	chr1	37100000	37200000	0.923728	0.930266	0.987917	-0.7991	-0.141524	-0.110755
chr1-37200000	chr1	37200000	37300000	0.912156	0.919099	0.983764	-0.764229	0.0518635	0.00306541
chr1-37300000	chr1	37300000	37400000	0.861552	0.871656	0.977629	-0.394464	0.0283441	0.182976
chr1-37400000	chr1	37400000	37500000	0.755228	0.724289	0.905859	0.863019	0.964054	0.832539
chr1-37500000	chr1	37500000	37600000	0.776665	0.759467	0.886165	1.54901	1.30418	1.55368
chr1-37600000	chr1	37600000	37700000	0.758409	0.667651	0.883031	0.912296	1.02909	0.703622
chr1-37700000	chr1	37700000	37800000	0.774626	0.795814	0.836577	0.727453	1.33408	1.15307
chr1-37800000	chr1	37800000	37900000	0.767669	0.820171	0.87034	1.51615	1.29582	1.3742
chr1-37900000	chr1	37900000	38000000	0.821252	0.79379	0.919887	1.50044	1.53206	1.22594
chr1-38000000	chr1	38000000	38100000	0.830412	0.768559	0.925804	0.898344	0.826888	0.776198
chr1-38100000	chr1	38100000	38200000	0.824736	0.836702	0.960098	-0.00486265	0.142501	0.290344
chr1-38200000	chr1	38200000	38300000	0.88167	0.886248	0.961823	-0.325968	0.276751	-0.0720472
chr1-38300000	chr1	38300000	38400000	0.857588	0.882383	0.96202	-0.173115	0.150393	0.155168
chr1-38400000	chr1	38400000	38500000	0.883727	0.872091	0.916283	0.00871163	0.518498	0.72131
chr1-38500000	chr1	38500000	38600000	0.848368	0.867289	0.945443	0.16247	0.547268	0.817753
chr1-38600000	chr1	38600000	38700000	0.889176	0.908728	0.954142	-0.596628	0.342395	0.0698717
chr1-38700000	chr1	38700000	38800000	0.843834	0.799765	0.943719	0.307748	0.350772	0.365026
chr1-38800000	chr1	38800000	38900000	0.776903	0.771042	0.883712	0.699328	0.958777	1.09462
chr1-38900000	chr1	38900000	39000000	0.774863	0.743899	0.923617	1.20811	1.40169	1.36126
chr1-39000000	chr1	39000000	39100000	0.791161	0.775016	0.906472	1.49037	1.28901	1.32128
chr1-39100000	chr1	39100000	39200000	0.778215	0.807419	0.88964	1.29862	1.16696	1.01274
chr1-39200000	chr1	39200000	39300000	0.77815	0.765643	0.885217	1.17786	1.24124	1.18866
chr1-39300000	chr1	39300000	39400000	0.768012	0.735607	0.915012	1.12208	1.18325	1.45081
chr1-39400000	chr1	39400000	39500000	0.736485	0.726467	0.867829	0.883579	0.891705	1.16846
chr1-39500000	chr1	39500000	39600000	0.708832	0.687092	0.861572	0.886305	0.96059	1.18912
chr1-39600000	chr1	39600000	39700000	0.646358	0.653281	0.831574	0.613709	1.23763	0.862371
chr1-39700000	chr1	39700000	39800000	0.75423	0.766582	0.829394	1.2994	0.821871	0.958424
chr1-39800000	chr1	39800000	39900000	0.801796	0.751558	0.854898	1.38985	1.24638	1.10077
chr1-39900000	chr1	39900000	40000000	0.776479	0.759876	0.932403	1.23635	1.51263	1.63184
chr1-40000000	chr1	40000000	40100000	0.77695	0.74464	0.909511	1.32032	1.22341	1.3427
chr1-40100000	chr1	40100000	40200000	0.796608	0.743611	0.896119	1.3528	1.22353	1.13728
chr1-40200000	chr1	40200000	40300000	0.834497	0.835061	0.888778	1.37275	1.11214	1.04849
chr1-40300000	chr1	40300000	40400000	0.80793	0.767754	0.88074	1.02564	1.21541	1.32416
chr1-40400000	chr1	40400000	40500000	0.775204	0.763438	0.891919	1.02687	0.899035	0.839535
chr1-40500000	chr1	40500000	40600000	0.728212	0.687093	0.902883	1.00527	1.25724	1.04682
chr1-40600000	chr1	40600000	40700000	0.755565	0.700858	0.760662	1.07746	1.14199	0.804604
chr1-40700000	chr1	40700000	40800000	0.604826	0.603714	0.753005	0.716767	0.988425	0.926889
chr1-40800000	chr1	40800000	40900000	0.580979	0.590882	0.834461	0.846942	0.941971	1.12586
chr1-40900000	chr1	40900000	41000000	0.665516	0.701219	0.881186	1.06294	1.45495	1.35717
chr1-41000000	chr1	41000000	41100000	0.602687	0.646076	0.829212	0.244216	0.904228	0.695011
chr1-41100000	chr1	41100000	41200000	0.762823	0.730916	0.803405	0.73867	0.302554	0.60265
chr1-41200000	chr1	41200000	41300000	0.797917	0.844112	0.872686	0.0677648	0.898099	0.441204
chr1-41300000	chr1	41300000	41400000	0.765628	0.788855	0.884333	-0.165371	0.633383	0.744324
chr1-41400000	chr1	41400000	41500000	0.884067	0.867278	0.927297	-0.526288	0.21985	0.290427
chr1-41500000	chr1	41500000	41600000	0.933482	0.930526	0.94786	-0.874605	-0.0900917	-0.22222
chr1-41600000	chr1	41600000	41700000	0.881191	0.895738	0.861235	0.352237	0.534704	0.457815
chr1-41700000	chr1	41700000	41800000	0.851385	0.894385	0.877062	0.0697083	0.441779	0.0743252
chr1-41800000	chr1	41800000	41900000	0.863513	0.82971	0.929448	-0.149508	0.0534146	-0.13876
chr1-41900000	chr1	41900000	42000000	0.880297	0.921098	0.957783	-0.873943	-0.32664	-0.403125
chr1-42000000	chr1	42000000	42100000	0.896704	0.912098	0.965149	-0.742726	-0.472825	-0.2239
chr1-42100000	chr1	42100000	42200000	0.835026	0.874227	0.917521	0.124385	-0.0105359	0.0700793
chr1-42200000	chr1	42200000	42300000	0.72881	0.738663	0.878658	0.323467	0.593086	0.996753
chr1-42300000	chr1	42300000	42400000	0.714195	0.724268	0.855665	0.848071	1.14456	0.874313
chr1-42400000	chr1	42400000	42500000	0.708998	0.716092	0.864037	0.702987	0.927221	0.863018
chr1-42500000	chr1	42500000	42600000	0.661135	0.65263	0.757454	0.472634	0.608407	0.941802
chr1-42600000	chr1	42600000	42700000	0.748313	0.689072	0.895839	1.04371	1.23232	0.916581
chr1-42700000	chr1	42700000	42800000	0.830189	0.808987	0.911004	1.28943	1.39468	1.29251
chr1-42800000	chr1	42800000	42900000	0.716069	0.699388	0.898966	0.675484	1.16188	1.19068
chr1-42900000	chr1	42900000	43000000	0.763883	0.739972	0.912905	1.31952	1.11592	1.25118
chr1-43000000	chr1	43000000	43100000	0.714336	0.664292	0.87814	1.17224	0.986856	1.09859
chr1-43100000	chr1	43100000	43200000	0.572818	0.667089	0.888838	0.362069	0.798136	0.955654
chr1-43200000	chr1	43200000	43300000	0.750469	0.773641	0.874458	1.10315	1.00101	1.06153
chr1-43300000	chr1	43300000	43400000	0.749964	0.73664	0.880908	0.914925	1.17137	1.3082
chr1-43400000	chr1	43400000	43500000	0.734633	0.699345	0.891184	1.00307	1.13776	1.1467
chr1-43500000	chr1	43500000	43600000	0.782114	0.773297	0.838413	0.742036	0.818487	0.955766
chr1-43600000	chr1	43600000	43700000	0.812574	0.794813	0.912818	1.27225	1.45129	1.19097
chr1-43700000	chr1	43700000	43800000	0.84238	0.831558	0.924607	1.47728	1.29582	1.47564
chr1-43800000	chr1	43800000	43900000	0.762784	0.809631	0.882774	1.33413	1.09115	1.34515
chr1-43900000	chr1	43900000	44000000	0.622038	0.704735	0.858201	0.47211	1.20318	1.33623
chr1-44000000	chr1	44000000	44100000	0.802781	0.794308	0.866482	1.27439	1.30295	1.36807
chr1-44100000	chr1	44100000	44200000	0.763776	0.802247	0.872769	1.70645	0.891164	1.1565
chr1-44200000	chr1	44200000	44300000	0.813236	0.835783	0.898083	0.618831	0.79428	0.858513
chr1-44300000	chr1	44300000	44400000	0.689672	0.691648	0.846801	0.57251	0.985431	1.16654
chr1-44400000	chr1	44400000	44500000	0.666425	0.762428	0.806866	0.90672	1.0353	1.0745
chr1-44500000	chr1	44500000	44600000	0.755453	0.758943	0.896218	0.976059	1.30005	1.21728
chr1-44600000	chr1	44600000	44700000	0.766367	0.800015	0.929838	1.16052	1.26421	1.36844
chr1-44700000	chr1	44700000	44800000	0.807284	0.799284	0.934173	1.5626	1.50284	1.553
chr1-44800000	chr1	44800000	44900000	0.797143	0.797978	0.887397	1.25014	1.40166	1.3036
chr1-44900000	chr1	44900000	45000000	0.836424	0.800313	0.917801	1.62537	1.41938	1.41451
chr1-45000000	chr1	45000000	45100000	0.600047	0.594969	0.904151	0.904884	1.01386	1.31568
chr1-45100000	chr1	45100000	45200000	0.798645	0.784011	0.834313	0.53872	1.06854	0.854096
chr1-45200000	chr1	45200000	45300000	0.695361	0.694287	0.813892	0.879003	0.974311	0.868962
chr1-45300000	chr1	45300000	45400000	0.781507	0.813689	0.923262	1.26255	1.31239	1.42559
chr1-45400000	chr1	45400000	45500000	0.827605	0.82188	0.906761	1.49728	1.44948	1.41571
chr1-45500000	chr1	45500000	45600000	0.823734	0.821534	0.940108	1.56334	1.68237	1.56994
chr1-45600000	chr1	45600000	45700000	0.795947	0.792222	0.908504	1.13286	1.30168	1.39107
chr1-45700000	chr1	45700000	45800000	0.83584	0.828089	0.923195	1.37899	1.3496	1.33168
chr1-45800000	chr1	45800000	45900000	0.869905	0.843796	0.906793	1.26296	1.12858	1.20848
chr1-45900000	chr1	45900000	46000000	0.734011	0.77632	0.859105	1.00502	1.1355	1.36158
chr1-46000000	chr1	46000000	46100000	0.761055	0.798952	0.866242	1.20692	1.18785	1.55402
chr1-46100000	chr1	46100000	46200000	0.803899	0.800769	0.946206	1.33558	1.49555	1.51935
chr1-46200000	chr1	46200000	46300000	0.784368	0.754179	0.922135	1.38363	1.46822	1.48146
chr1-46300000	chr1	46300000	46400000	0.84808	0.819209	0.907695	1.65518	1.34312	1.33891
chr1-46400000	chr1	46400000	46500000	0.783677	0.747149	0.843295	0.642088	0.811332	0.709081
chr1-46500000	chr1	46500000	46600000	0.755783	0.749752	0.865111	0.627541	0.648009	0.77352
chr1-46600000	chr1	46600000	46700000	0.72437	0.766301	0.839956	0.189247	0.469929	0.293468
chr1-46700000	chr1	46700000	46800000	0.883079	0.840539	0.89208	-0.582043	0.0627598	-0.0843186
chr1-46800000	chr1	46800000	46900000	0.944408	0.894329	0.9344	-1.14784	-0.645883	-0.96483
chr1-46900000	chr1	46900000	47000000	0.86674	0.856896	0.927239	-1.27515	-1.07555	-0.931184
chr1-47000000	chr1	47000000	47100000	0.903741	0.897737	0.941983	-1.58876	-0.981879	-1.18753
chr1-47100000	chr1	47100000	47200000	0.78189	0.843736	0.88324	-0.572304	-0.549107	-0.562046
chr1-47200000	chr1	47200000	47300000	0.689544	0.685098	0.857743	0.860935	0.718526	0.715026
chr1-47300000	chr1	47300000	47400000	0.688204	0.686427	0.863268	1.35553	0.889493	1.03614
chr1-47400000	chr1	47400000	47500000	0.838662	0.870114	0.913835	-0.350242	-0.420093	-0.157752
chr1-47500000	chr1	47500000	47600000	0.889347	0.910163	0.979315	-1.13526	-0.97935	-0.989408
chr1-47600000	chr1	47600000	47700000	0.868549	0.882001	0.960116	-0.915847	-1.06673	-0.984758
chr1-47700000	chr1	47700000	47800000	0.911592	0.95482	0.961867	-1.45014	-1.36069	-1.03017
chr1-47800000	chr1	47800000	47900000	0.921563	0.938913	0.983246	-1.51152	-1.25598	-1.18619
chr1-47900000	chr1	47900000	48000000	0.934589	0.95916	0.976337	-1.97476	-1.55538	-1.36628
chr1-48000000	chr1	48000000	48100000	0.937237	0.940179	0.984472	-1.96437	-1.49318	-1.47929
chr1-48100000	chr1	48100000	48200000	0.917568	0.942167	0.979762	-1.52249	-1.60605	-1.44237
chr1-48200000	chr1	48200000	48300000	0.914436	0.951618	0.981367	-1.9181	-1.72729	-1.54264
chr1-48300000	chr1	48300000	48400000	0.914088	0.907015	0.98058	-2.21371	-1.7918	-1.80181
chr1-48400000	chr1	48400000	48500000	0.78523	0.781359	0.947261	-0.795767	-1.3027	-1.18796
chr1-48500000	chr1	48500000	48600000	0.912947	0.897795	0.974342	-1.03297	-1.24419	-1.52228
chr1-48600000	chr1	48600000	48700000	0.913123	0.942475	0.977009	-1.55619	-1.45968	-1.4058
chr1-48700000	chr1	48700000	48800000	0.947931	0.946465	0.981536	-2.21716	-1.41971	-1.50266
chr1-48800000	chr1	48800000	48900000	0.93276	0.945313	0.985638	-1.90863	-1.52554	-1.55906
chr1-48900000	chr1	48900000	49000000	0.90531	0.928682	0.984876	-1.49953	-1.57711	-1.50739
chr1-49000000	chr1	49000000	49100000	0.924136	0.921176	0.972174	-1.77524	-1.44593	-1.86349
chr1-49100000	chr1	49100000	49200000	0.906524	0.917606	0.963148	-1.67785	-1.57975	-1.69957
chr1-49200000	chr1	49200000	49300000	0.906003	0.913059	0.971767	-1.48934	-1.62949	-1.51751
chr1-49300000	chr1	49300000	49400000	0.736293	0.770676	0.938956	-0.585836	-1.34966	-1.52749
chr1-49400000	chr1	49400000	49500000	0.89413	0.9144	0.962758	-2.00934	-2.01968	-1.87613
chr1-49500000	chr1	49500000	49600000	0.814689	0.875726	0.943536	-1.66221	-1.43289	-1.30264
chr1-49600000	chr1	49600000	49700000	0.751189	0.789122	0.877812	-0.355936	-1.03465	-1.2981
chr1-49700000	chr1	49700000	49800000	0.853826	0.854919	0.955477	-1.93483	-1.80494	-1.85114
chr1-49800000	chr1	49800000	49900000	0.851384	0.885351	0.932773	-1.54508	-1.35156	-1.68756
chr1-49900000	chr1	49900000	50000000	0.874305	0.893828	0.938977	-1.977	-1.44979	-1.39783
chr1-50000000	chr1	50000000	50100000	0.816004	0.835612	0.945732	-0.405045	-1.048	-0.996746
chr1-50100000	chr1	50100000	50200000	0.910483	0.886293	0.971343	-1.47848	-1.28639	-1.29557
chr1-50200000	chr1	50200000	50300000	0.877734	0.883811	0.974349	-1.41111	-1.37827	-1.33869
chr1-50300000	chr1	50300000	50400000	0.851529	0.874286	0.964534	-1.31723	-1.00816	-0.825973
chr1-50400000	chr1	50400000	50500000	0.648349	0.648418	0.964194	-0.230355	-1.18109	-1.18547
chr1-50500000	chr1	50500000	50600000	0.707705	0.686346	0.925706	0.103511	-0.340706	-0.662509
chr1-50600000	chr1	50600000	50700000	0.594552	0.444726	0.811388	1.14595	0.460431	0.236466
chr1-50700000	chr1	50700000	50800000	0.730925	0.678201	0.840654	0.461238	0.419364	0.171865
chr1-50800000	chr1	50800000	50900000	0.688932	0.779674	0.81029	-0.04431	-0.442895	-0.194921
chr1-50900000	chr1	50900000	51000000	0.682556	0.68604	0.864537	0.385149	0.396226	0.35878
chr1-51000000	chr1	51000000	51100000	0.678323	0.527101	0.78148	0.812276	0.356777	0.06609
chr1-51100000	chr1	51100000	51200000	0.689599	0.685508	0.81349	0.895097	0.56794	0.685088
chr1-51200000	chr1	51200000	51300000	0.726379	0.709838	0.837773	1.22854	0.912461	1.14081
chr1-51300000	chr1	51300000	51400000	0.720027	0.70818	0.886639	1.08436	0.911434	1.00992
chr1-51400000	chr1	51400000	51500000	0.712441	0.663214	0.820673	1.245	0.638434	0.530151
chr1-51500000	chr1	51500000	51600000	0.772497	0.70202	0.751516	1.01214	1.21758	0.718412
chr1-51600000	chr1	51600000	51700000	0.616917	0.617069	0.853153	0.506046	0.713743	1.01641
chr1-51700000	chr1	51700000	51800000	0.743082	0.7458	0.862663	0.60571	0.526557	0.846322
chr1-51800000	chr1	51800000	51900000	0.700592	0.740558	0.781272	1.39826	0.626007	1.07497
chr1-51900000	chr1	51900000	52000000	0.779057	0.751502	0.840924	1.05286	0.727887	0.957784
chr1-52000000	chr1	52000000	52100000	0.822611	0.778046	0.908212	1.58298	1.42338	1.41501
chr1-52100000	chr1	52100000	52200000	0.807547	0.833501	0.91761	1.48487	1.32995	1.59534
chr1-52200000	chr1	52200000	52300000	0.770769	0.70615	0.852051	1.10626	1.1127	1.10774
chr1-52300000	chr1	52300000	52400000	0.772798	0.780848	0.922511	1.20452	1.27906	1.43809
chr1-52400000	chr1	52400000	52500000	0.744095	0.714551	0.934919	1.19468	1.31412	1.64244
chr1-52500000	chr1	52500000	52600000	0.795159	0.820696	0.92397	1.36572	1.61154	1.52178
chr1-52600000	chr1	52600000	52700000	0.772544	0.784545	0.928848	1.14818	1.59117	1.53965
chr1-52700000	chr1	52700000	52800000	0.839321	0.822087	0.922672	1.58555	1.38079	1.58265
chr1-52800000	chr1	52800000	52900000	0.785735	0.725733	0.899603	1.1872	1.45764	1.43713
chr1-52900000	chr1	52900000	53000000	0.775536	0.716077	0.860553	1.22546	1.34218	1.147
chr1-53000000	chr1	53000000	53100000	0.752315	0.673	0.847214	0.355933	0.896679	1.11136
chr1-53100000	chr1	53100000	53200000	0.672694	0.659783	0.794318	1.02929	0.674416	0.744066
chr1-53200000	chr1	53200000	53300000	0.733451	0.727576	0.891513	0.332221	0.872623	0.57357
chr1-53300000	chr1	53300000	53400000	0.743737	0.751655	0.862673	-0.028511	0.142164	0.591529
chr1-53400000	chr1	53400000	53500000	0.809508	0.800744	0.911574	0.109358	0.20433	0.268173
chr1-53500000	chr1	53500000	53600000	0.835951	0.88569	0.955583	-0.362776	-0.379705	-0.0325415
chr1-53600000	chr1	53600000	53700000	0.842271	0.858715	0.967553	-0.504029	-0.295439	-0.143798
chr1-53700000	chr1	53700000	53800000	0.741768	0.773295	0.841673	0.523466	0.339538	0.629004
chr1-53800000	chr1	53800000	53900000	0.729084	0.714933	0.890795	0.856129	1.19215	1.18066
chr1-53900000	chr1	53900000	54000000	0.815411	0.763732	0.899119	1.40352	1.55641	1.5221
chr1-54000000	chr1	54000000	54100000	0.687204	0.698231	0.885622	0.874722	1.10166	1.23299
chr1-54100000	chr1	54100000	54200000	0.771769	0.79239	0.861549	1.01948	1.26173	1.0756
chr1-54200000	chr1	54200000	54300000	0.661529	0.689762	0.818136	0.614039	0.660772	0.669914
chr1-54300000	chr1	54300000	54400000	0.737343	0.730396	0.791804	0.562219	0.757056	0.76076
chr1-54400000	chr1	54400000	54500000	0.775814	0.750999	0.905338	1.13114	1.3571	1.38413
chr1-54500000	chr1	54500000	54600000	0.798964	0.799719	0.894493	1.5024	1.62888	1.24714
chr1-54600000	chr1	54600000	54700000	0.799451	0.831272	0.908154	1.46022	1.31553	1.50833
chr1-54700000	chr1	54700000	54800000	0.746618	0.762467	0.892136	0.872183	0.94366	1.17992
chr1-54800000	chr1	54800000	54900000	0.721585	0.773621	0.793342	1.04422	0.804556	1.04411
chr1-54900000	chr1	54900000	55000000	0.71868	0.785916	0.857545	0.854843	0.360358	0.628063
chr1-55000000	chr1	55000000	55100000	0.880815	0.891823	0.94924	-0.579608	-0.206502	0.0264504
chr1-55100000	chr1	55100000	55200000	0.900097	0.901782	0.953308	-0.255102	-0.157894	-0.333723
chr1-55200000	chr1	55200000	55300000	0.770477	0.821778	0.89114	0.744173	0.176449	0.506867
chr1-55300000	chr1	55300000	55400000	0.909564	0.91889	0.977486	-0.728811	-0.730924	-0.811579
chr1-55400000	chr1	55400000	55500000	0.914278	0.925779	0.97887	-0.839322	-0.820264	-0.89785
chr1-55500000	chr1	55500000	55600000	0.942813	0.954619	0.985514	-1.46397	-1.15776	-1.04796
chr1-55600000	chr1	55600000	55700000	0.934427	0.942918	0.986515	-1.39264	-1.13306	-1.23329
chr1-55700000	chr1	55700000	55800000	0.946034	0.949731	0.984788	-1.67215	-1.15025	-1.33603
chr1-55800000	chr1	55800000	55900000	0.928723	0.941851	0.983799	-1.31207	-1.10646	-1.15137
chr1-55900000	chr1	55900000	56000000	0.934435	0.950063	0.985707	-1.39827	-1.07244	-1.13121
chr1-56000000	chr1	56000000	56100000	0.953228	0.952442	0.987156	-1.40828	-1.14834	-1.32478
chr1-56100000	chr1	56100000	56200000	0.923621	0.946187	0.978503	-1.06333	-1.09527	-0.928844
chr1-56200000	chr1	56200000	56300000	0.943824	0.940885	0.986133	-1.31066	-1.02321	-1.17593
chr1-56300000	chr1	56300000	56400000	0.889046	0.900972	0.979509	-0.384635	-0.723108	-0.5994
chr1-56400000	chr1	56400000	56500000	0.872829	0.818994	0.931143	-0.157833	0.00365447	-0.40113
chr1-56500000	chr1	56500000	56600000	0.827639	0.883699	0.91797	0.0703966	-0.34324	0.0742179
chr1-56600000	chr1	56600000	56700000	0.783236	0.777266	0.970017	-0.101844	-0.234906	-0.351444
chr1-56700000	chr1	56700000	56800000	0.957818	0.964522	0.989825	-1.496	-0.854396	-0.984705
chr1-56800000	chr1	56800000	56900000	0.932894	0.945013	0.986183	-1.52902	-1.1099	-0.999464
chr1-56900000	chr1	56900000	57000000	0.953968	0.951483	0.983855	-1.58321	-0.69261	-0.874776
chr1-57000000	chr1	57000000	57100000	0.941821	0.95244	0.984793	-1.01681	-0.937084	-0.970601
chr1-57100000	chr1	57100000	57200000	0.966937	0.970225	0.982827	-1.69021	-0.912626	-0.756501
chr1-57200000	chr1	57200000	57300000	0.95032	0.94856	0.986937	-1.43025	-0.947107	-0.992223
chr1-57300000	chr1	57300000	57400000	0.968402	0.961428	0.987642	-1.63817	-1.11654	-1.3866
chr1-57400000	chr1	57400000	57500000	0.869056	0.872496	0.975896	-0.313616	-0.725559	-0.724752
chr1-57500000	chr1	57500000	57600000	0.932733	0.910244	0.974999	-1.01319	-0.655155	-1.07161
chr1-57600000	chr1	57600000	57700000	0.930427	0.950252	0.978966	-1.33813	-1.0193	-0.945392
chr1-57700000	chr1	57700000	57800000	0.923178	0.94833	0.977053	-1.25195	-0.992177	-0.973029
chr1-57800000	chr1	57800000	57900000	0.958004	0.962105	0.988854	-1.13772	-1.04439	-1.04446
chr1-57900000	chr1	57900000	58000000	0.938567	0.95809	0.979948	-1.05284	-1.02496	-0.950982
chr1-58000000	chr1	58000000	58100000	0.92968	0.945796	0.985996	-0.994293	-0.979649	-1.00392
chr1-58100000	chr1	58100000	58200000	0.947265	0.950289	0.982936	-0.913087	-0.789112	-0.846452
chr1-58200000	chr1	58200000	58300000	0.94664	0.958928	0.98629	-1.16793	-0.863167	-0.862117
chr1-58300000	chr1	58300000	58400000	0.966672	0.971114	0.982768	-1.53785	-0.828006	-0.994247
chr1-58400000	chr1	58400000	58500000	0.93159	0.932231	0.976514	-0.786274	-0.784715	-0.574233
chr1-58500000	chr1	58500000	58600000	0.905884	0.923687	0.96722	-0.145259	-0.193095	0.0195966
chr1-58600000	chr1	58600000	58700000	0.910543	0.91472	0.958516	-0.22083	-0.202688	-0.152316
chr1-58700000	chr1	58700000	58800000	0.921424	0.928645	0.949752	-0.323625	0.217042	0.0888142
chr1-58800000	chr1	58800000	58900000	0.952692	0.969767	0.965629	-0.331187	-0.184729	-0.137347
chr1-58900000	chr1	58900000	59000000	0.945972	0.964433	0.965786	-0.673029	-0.27002	-0.0444524
chr1-59000000	chr1	59000000	59100000	0.921721	0.936205	0.951567	-0.389272	-0.0901809	-0.140717
chr1-59100000	chr1	59100000	59200000	0.940262	0.950805	0.950881	-0.585168	-0.202347	0.22061
chr1-59200000	chr1	59200000	59300000	0.958509	0.969376	0.972621	-0.87123	-0.0899748	-0.207071
chr1-59300000	chr1	59300000	59400000	0.947723	0.963584	0.961495	-0.764636	-0.137871	-0.401775
chr1-59400000	chr1	59400000	59500000	0.952111	0.975633	0.965395	-1.07636	-0.389193	-0.299011
chr1-59500000	chr1	59500000	59600000	0.949762	0.948197	0.971165	-1.07617	-0.358989	-0.332808
chr1-59600000	chr1	59600000	59700000	0.936466	0.949562	0.968645	-0.39274	-0.295435	-0.0487937
chr1-59700000	chr1	59700000	59800000	0.946046	0.943484	0.970588	-0.743818	-0.408527	-0.570385
chr1-59800000	chr1	59800000	59900000	0.915928	0.932461	0.972529	-0.790736	-0.885607	-1.0122
chr1-59900000	chr1	59900000	60000000	0.899829	0.91137	0.981061	-0.799629	-1.04281	-1.03149
chr1-60000000	chr1	60000000	60100000	0.939002	0.93548	0.98067	-1.29827	-1.12644	-1.38216
chr1-60100000	chr1	60100000	60200000	0.939669	0.946799	0.982509	-1.65058	-1.25036	-1.43215
chr1-60200000	chr1	60200000	60300000	0.889628	0.924997	0.973401	-1.30144	-1.44747	-1.3904
chr1-60300000	chr1	60300000	60400000	0.88831	0.929976	0.962759	-1.23693	-1.30146	-1.31106
chr1-60400000	chr1	60400000	60500000	0.78896	0.824899	0.908968	-0.651455	-0.900565	-1.18446
chr1-60500000	chr1	60500000	60600000	0.85896	0.923584	0.947748	-1.69939	-1.67957	-1.37398
chr1-60600000	chr1	60600000	60700000	0.925089	0.927509	0.978798	-1.76067	-1.43594	-1.58157
chr1-60700000	chr1	60700000	60800000	0.890152	0.884073	0.978793	-1.15245	-1.38287	-1.59501
chr1-60800000	chr1	60800000	60900000	0.915457	0.925046	0.96722	-1.3895	-1.27243	-1.30257
chr1-60900000	chr1	60900000	61000000	0.801999	0.869198	0.959989	-0.573322	-1.23689	-1.00443
chr1-61000000	chr1	61000000	61100000	0.699184	0.579505	0.776346	0.707575	0.0245554	-0.25918
chr1-61100000	chr1	61100000	61200000	0.458294	0.629719	0.798431	0.673412	-0.458377	-0.156139
chr1-61200000	chr1	61200000	61300000	0.841263	0.856267	0.927276	-0.310943	-0.690426	-0.54518
chr1-61300000	chr1	61300000	61400000	0.745231	0.700163	0.923275	0.384151	-0.147213	-0.518547
chr1-61400000	chr1	61400000	61500000	0.805805	0.826866	0.966029	-1.07898	-1.12616	-1.17673
chr1-61500000	chr1	61500000	61600000	0.797528	0.777847	0.96227	-1.04999	-0.481592	-0.950667
chr1-61600000	chr1	61600000	61700000	0.678986	0.674535	0.873724	0.177788	0.462945	-0.023517
chr1-61700000	chr1	61700000	61800000	0.653546	0.677809	0.854854	1.54464	0.707099	0.811684
chr1-61800000	chr1	61800000	61900000	0.77257	0.7675	0.943621	0.196595	-0.36545	-0.196749
chr1-61900000	chr1	61900000	62000000	0.761294	0.711084	0.901048	0.60085	0.0155652	0.196971
chr1-62000000	chr1	62000000	62100000	0.617163	0.522134	0.868234	0.711982	0.0874856	-0.126138
chr1-62100000	chr1	62100000	62200000	0.69	0.585707	0.798297	0.94172	0.888333	0.490186
chr1-62200000	chr1	62200000	62300000	0.676298	0.730379	0.801951	0.842911	0.707497	0.778023
chr1-62300000	chr1	62300000	62400000	0.536206	0.554569	0.89199	0.57731	-0.0460783	0.113221
chr1-62400000	chr1	62400000	62500000	0.680257	0.669536	0.785734	0.613346	0.31271	0.388355
chr1-62500000	chr1	62500000	62600000	0.661179	0.805082	0.76865	0.0372605	-0.18731	0.262191
chr1-62600000	chr1	62600000	62700000	0.631766	0.722462	0.870601	0.137185	-0.163749	0.189632
chr1-62700000	chr1	62700000	62800000	0.617398	0.623904	0.792264	0.989244	0.463673	0.57943
chr1-62800000	chr1	62800000	62900000	0.818859	0.808826	0.883797	-0.262556	-0.469167	-0.470509
chr1-62900000	chr1	62900000	63000000	0.783002	0.804857	0.941948	-0.343407	-0.579603	-0.727929
chr1-63000000	chr1	63000000	63100000	0.828213	0.836293	0.965246	-1.26794	-0.860041	-1.06286
chr1-63100000	chr1	63100000	63200000	0.780214	0.79778	0.920411	-0.292191	-0.571163	-0.837843
chr1-63200000	chr1	63200000	63300000	0.645392	0.622955	0.748874	0.977379	0.33132	0.26135
chr1-63300000	chr1	63300000	63400000	0.532374	0.581769	0.780424	0.688492	0.440725	0.598976
chr1-63400000	chr1	63400000	63500000	0.519474	0.456487	0.841822	0.510964	-0.111209	-0.028683
chr1-63500000	chr1	63500000	63600000	0.773209	0.704518	0.850994	0.249704	0.125757	-0.281405
chr1-63600000	chr1	63600000	63700000	0.870386	0.890624	0.955471	-0.581471	-0.644148	-0.580947
chr1-63700000	chr1	63700000	63800000	0.802483	0.764805	0.948189	0.0457281	-0.777961	-0.626666
chr1-63800000	chr1	63800000	63900000	0.883731	0.870751	0.973448	-1.45448	-1.26063	-1.22649
chr1-63900000	chr1	63900000	64000000	0.878201	0.906057	0.973391	-1.17679	-1.39884	-1.41043
chr1-64000000	chr1	64000000	64100000	0.839142	0.854632	0.963728	-0.803467	-1.22719	-1.16053
chr1-64100000	chr1	64100000	64200000	0.860534	0.886893	0.948099	-0.676797	-1.14591	-0.847478
chr1-64200000	chr1	64200000	64300000	0.805548	0.866349	0.947862	-0.303114	-1.04225	-0.674644
chr1-64300000	chr1	64300000	64400000	0.617564	0.733506	0.896081	0.395366	-0.497746	-0.301616
chr1-64400000	chr1	64400000	64500000	0.631253	0.623237	0.82551	0.599717	-0.20672	-0.160554
chr1-64500000	chr1	64500000	64600000	0.762973	0.78446	0.929839	-0.40107	-0.912113	-0.898852
chr1-64600000	chr1	64600000	64700000	0.881097	0.858475	0.941484	-0.517458	-0.418445	-0.801367
chr1-64700000	chr1	64700000	64800000	0.761984	0.734503	0.831124	0.195717	-0.000158439	-0.299377
chr1-64800000	chr1	64800000	64900000	0.879813	0.875305	0.92758	-0.672573	-0.265429	-0.681129
chr1-64900000	chr1	64900000	65000000	0.633222	0.667427	0.836306	0.848073	0.201667	0.439312
chr1-65000000	chr1	65000000	65100000	0.64379	0.62559	0.783214	0.887847	0.705239	0.480264
chr1-65100000	chr1	65100000	65200000	0.739934	0.658839	0.797573	1.15699	1.02757	0.655111
chr1-65200000	chr1	65200000	65300000	0.663216	0.69717	0.875081	0.552904	-0.00746502	0.08284
chr1-65300000	chr1	65300000	65400000	0.735668	0.686012	0.898543	-0.0090947	-0.666647	-0.352226
chr1-65400000	chr1	65400000	65500000	0.897242	0.905536	0.975252	-0.676669	-1.16948	-1.19232
chr1-65500000	chr1	65500000	65600000	0.894471	0.902633	0.968466	-1.31553	-1.09848	-1.14485
chr1-65600000	chr1	65600000	65700000	0.907125	0.907049	0.941909	-1.10564	-0.940203	-1.03428
chr1-65700000	chr1	65700000	65800000	0.874392	0.841189	0.973493	-0.989289	-1.27873	-1.56764
chr1-65800000	chr1	65800000	65900000	0.836238	0.833774	0.947109	-0.652817	-1.10219	-1.29627
chr1-65900000	chr1	65900000	66000000	0.868628	0.910013	0.961982	-0.757958	-1.17421	-1.06491
chr1-66000000	chr1	66000000	66100000	0.917068	0.946744	0.952877	-1.48309	-1.23175	-1.26743
chr1-66100000	chr1	66100000	66200000	0.840521	0.848804	0.947901	-0.638391	-0.995427	-0.913676
chr1-66200000	chr1	66200000	66300000	0.892095	0.92523	0.947577	-0.890829	-0.922559	-0.763585
chr1-66300000	chr1	66300000	66400000	0.863175	0.914193	0.913257	-0.786804	-0.596468	-0.459474
chr1-66400000	chr1	66400000	66500000	0.912871	0.950025	0.925948	-1.41881	-0.933611	-0.76701
chr1-66500000	chr1	66500000	66600000	0.917843	0.945505	0.976091	-1.60449	-1.48678	-1.32681
chr1-66600000	chr1	66600000	66700000	0.89094	0.931168	0.962882	-1.14752	-1.42038	-1.05337
chr1-66700000	chr1	66700000	66800000	0.881972	0.919597	0.935515	-1.43883	-1.15309	-0.922432
chr1-66800000	chr1	66800000	66900000	0.673457	0.644676	0.654899	0.498391	0.159908	0.221909
chr1-66900000	chr1	66900000	67000000	0.571179	0.661104	0.763454	0.213328	0.155532	-0.0530452
chr1-67000000	chr1	67000000	67100000	0.632887	0.679915	0.842918	0.418735	-0.308085	-0.788635
chr1-67100000	chr1	67100000	67200000	0.631721	0.591836	0.786261	0.911318	0.202877	0.218813
chr1-67200000	chr1	67200000	67300000	0.544816	0.446958	0.697046	0.530148	0.0969942	-0.166771
chr1-67300000	chr1	67300000	67400000	0.647118	0.662489	0.740044	0.95589	0.499688	0.758694
chr1-67400000	chr1	67400000	67500000	0.615769	0.658158	0.726143	0.802956	1.06227	0.698204
chr1-67500000	chr1	67500000	67600000	0.491328	0.600294	0.779235	1.09504	0.239914	0.530051
chr1-67600000	chr1	67600000	67700000	0.657562	0.702138	0.906871	0.0908898	-0.572601	-0.476068
chr1-67700000	chr1	67700000	67800000	0.88564	0.888088	0.933048	-1.18948	-0.878918	-1.1128
chr1-67800000	chr1	67800000	67900000	0.882101	0.909015	0.958734	-1.56732	-1.41289	-1.32122
chr1-67900000	chr1	67900000	68000000	0.824395	0.851264	0.946813	-0.800529	-1.28643	-1.40521
chr1-68000000	chr1	68000000	68100000	0.88208	0.903771	0.965771	-1.58372	-1.44442	-1.5467
chr1-68100000	chr1	68100000	68200000	0.837592	0.898646	0.936192	-1.35837	-1.43008	-1.35517
chr1-68200000	chr1	68200000	68300000	0.565018	0.626587	0.845732	0.803953	-0.267028	-0.215811
chr1-68300000	chr1	68300000	68400000	0.626914	0.552372	0.91892	0.0853801	-0.767362	-0.704814
chr1-68400000	chr1	68400000	68500000	0.835468	0.840234	0.95593	-1.06491	-1.25366	-1.37992
chr1-68500000	chr1	68500000	68600000	0.84356	0.898996	0.94989	-1.18597	-1.51066	-1.36783
chr1-68600000	chr1	68600000	68700000	0.874035	0.933867	0.942952	-1.75987	-1.32476	-1.40298
chr1-68700000	chr1	68700000	68800000	0.719095	0.88864	0.881401	-1.3189	-1.11303	-1.21338
chr1-68800000	chr1	68800000	68900000	0.845941	0.902507	0.943703	-1.67719	-1.50891	-1.43784
chr1-68900000	chr1	68900000	69000000	0.874931	0.876867	0.969229	-1.7555	-1.50624	-1.92504
chr1-69000000	chr1	69000000	69100000	0.836265	0.854302	0.973238	-1.52796	-1.61185	-1.62341
chr1-69100000	chr1	69100000	69200000	0.880686	0.859758	0.961047	-0.867818	-1.24899	-1.61001
chr1-69200000	chr1	69200000	69300000	0.88107	0.866011	0.94093	-0.763781	-1.46095	-1.20112
chr1-69300000	chr1	69300000	69400000	0.911138	0.913886	0.964804	-1.71564	-1.66894	-1.59978
chr1-69400000	chr1	69400000	69500000	0.90508	0.933605	0.971359	-1.48213	-1.58097	-1.40581
chr1-69500000	chr1	69500000	69600000	0.899886	0.879457	0.964051	-1.12413	-1.36192	-1.58374
chr1-69600000	chr1	69600000	69700000	0.886676	0.945299	0.970483	-1.43488	-1.66414	-1.305
chr1-69700000	chr1	69700000	69800000	0.88658	0.895204	0.979393	-0.930181	-1.1083	-1.25643
chr1-69800000	chr1	69800000	69900000	0.850286	0.901861	0.961803	-0.973354	-1.515	-1.29237
chr1-69900000	chr1	69900000	70000000	0.903654	0.929861	0.957826	-1.88124	-0.975759	-1.03192
chr1-70000000	chr1	70000000	70100000	0.858588	0.831862	0.960042	-0.392555	-1.08415	-1.07302
chr1-70100000	chr1	70100000	70200000	0.767369	0.776425	0.875686	0.200186	-0.546366	-0.367045
chr1-70200000	chr1	70200000	70300000	0.679053	0.676578	0.763841	0.789192	0.665312	0.72733
chr1-70300000	chr1	70300000	70400000	0.680175	0.627252	0.71116	0.981266	0.884448	0.814409
chr1-70400000	chr1	70400000	70500000	0.673452	0.705888	0.77225	0.369268	-0.0758535	0.196137
chr1-70500000	chr1	70500000	70600000	0.835551	0.847779	0.958248	-0.588664	-0.87859	-1.18258
chr1-70600000	chr1	70600000	70700000	0.930551	0.923803	0.97943	-1.46829	-1.58087	-1.76052
chr1-70700000	chr1	70700000	70800000	0.888995	0.90262	0.966696	-1.37356	-1.49122	-1.36019
chr1-70800000	chr1	70800000	70900000	0.845269	0.882032	0.972577	-1.14372	-1.23691	-1.48932
chr1-70900000	chr1	70900000	71000000	0.891079	0.942463	0.959483	-1.68073	-1.41582	-1.28108
chr1-71000000	chr1	71000000	71100000	0.89379	0.925615	0.985279	-1.01353	-1.45044	-1.43995
chr1-71100000	chr1	71100000	71200000	0.979109	0.972919	0.968881	-1.7491	-0.730432	-1.08073
chr1-71200000	chr1	71200000	71300000	0.947636	0.960394	0.973884	-1.64656	-1.32281	-1.24773
chr1-71300000	chr1	71300000	71400000	0.91048	0.921863	0.950363	-1.18019	-0.911252	-0.649673
chr1-71400000	chr1	71400000	71500000	0.86301	0.896322	0.968587	-0.460411	-1.43739	-0.98866
chr1-71500000	chr1	71500000	71600000	0.95458	0.967141	0.985582	-1.76326	-1.4416	-1.27746
chr1-71600000	chr1	71600000	71700000	0.916367	0.949878	0.9767	-1.4246	-1.34875	-1.1442
chr1-71700000	chr1	71700000	71800000	0.86486	0.902207	0.986242	-0.878229	-1.65698	-1.5852
chr1-71800000	chr1	71800000	71900000	0.91682	0.949665	0.97262	-1.65063	-1.4999	-1.53156
chr1-71900000	chr1	71900000	72000000	0.923773	0.94446	0.971562	-1.09109	-1.00428	-1.10242
chr1-72000000	chr1	72000000	72100000	0.941411	0.950389	0.981163	-1.73807	-1.35028	-1.3839
chr1-72100000	chr1	72100000	72200000	0.896996	0.92997	0.983045	-0.951518	-1.17908	-1.32449
chr1-72200000	chr1	72200000	72300000	0.939268	0.974049	0.979993	-1.57722	-1.34239	-1.09096
chr1-72300000	chr1	72300000	72400000	0.899606	0.909501	0.983601	-0.749632	-1.14812	-1.23971
chr1-72400000	chr1	72400000	72500000	0.956356	0.959635	0.98677	-1.52416	-1.17085	-1.19425
chr1-72500000	chr1	72500000	72600000	0.936514	0.905371	0.959134	-1.35224	-0.912269	-1.14317
chr1-72600000	chr1	72600000	72700000	0.915199	0.954917	0.969973	-1.62386	-1.41142	-1.41446
chr1-72700000	chr1	72700000	72800000	0.947544	0.96404	0.956836	-2.1231	-1.10938	-1.16444
chr1-72800000	chr1	72800000	72900000	0.902742	0.937019	0.975121	-1.51069	-1.38239	-0.957177
chr1-72900000	chr1	72900000	73000000	0.910444	0.898857	0.954468	-1.49424	-1.19845	-1.82073
chr1-73000000	chr1	73000000	73100000	0.905217	0.920068	0.961135	-1.86001	-1.33135	-1.45184
chr1-73100000	chr1	73100000	73200000	0.873138	0.945975	0.908424	-1.28768	-1.51778	-0.724634
chr1-73200000	chr1	73200000	73300000	0.799129	0.914864	0.899041	-0.904443	-0.831441	-1.10034
chr1-73300000	chr1	73300000	73400000	0.819608	0.906966	0.862893	-1.28879	-1.18094	-1.05369
chr1-73400000	chr1	73400000	73500000	0.670258	0.927766	0.821977	-1.76583	-1.69798	-1.1947
chr1-73500000	chr1	73500000	73600000	0.822921	0.91007	0.926743	-1.70562	-1.39397	-1.52447
chr1-73600000	chr1	73600000	73700000	0.906946	0.955203	0.922805	-2.52279	-1.45943	-1.263
chr1-73700000	chr1	73700000	73800000	0.904865	0.912919	0.930116	-1.73655	-1.21162	-0.950619
chr1-73800000	chr1	73800000	73900000	0.883233	0.929611	0.92438	-1.70045	-0.901334	-1.17569
chr1-73900000	chr1	73900000	74000000	0.943734	0.978212	0.956019	-2.27755	-1.80019	-1.46577
chr1-74000000	chr1	74000000	74100000	0.900429	0.925047	0.93308	-1.54721	-1.21353	-1.5526
chr1-74100000	chr1	74100000	74200000	0.840043	0.89211	0.941848	-2.15015	-1.66978	-1.45019
chr1-74200000	chr1	74200000	74300000	0.837717	0.876824	0.963891	-1.05874	-1.75059	-1.47661
chr1-74300000	chr1	74300000	74400000	0.882192	0.907767	0.949533	-1.36701	-1.2556	-1.10944
chr1-74400000	chr1	74400000	74500000	0.956372	0.972022	0.969257	-2.1591	-1.59734	-1.65286
chr1-74500000	chr1	74500000	74600000	0.927869	0.935971	0.975995	-1.50793	-1.32154	-1.6043
chr1-74600000	chr1	74600000	74700000	0.953506	0.966324	0.978432	-2.07985	-1.48377	-1.53697
chr1-74700000	chr1	74700000	74800000	0.950513	0.961331	0.959745	-2.17346	-1.52906	-1.32777
chr1-74800000	chr1	74800000	74900000	0.822047	0.941455	0.871594	-1.28659	-1.22165	-1.26712
chr1-74900000	chr1	74900000	75000000	0.833381	0.84854	0.853739	-0.972876	-1.51168	-1.30598
chr1-75000000	chr1	75000000	75100000	0.873876	0.896983	0.927885	-1.95005	-1.47602	-1.51907
chr1-75100000	chr1	75100000	75200000	0.888646	0.913171	0.940294	-1.34162	-1.48378	-1.48086
chr1-75200000	chr1	75200000	75300000	0.884359	0.929354	0.967562	-1.51428	-1.83413	-1.54571
chr1-75300000	chr1	75300000	75400000	0.89475	0.911975	0.953238	-1.59256	-1.36946	-1.54217
chr1-75400000	chr1	75400000	75500000	0.865711	0.894676	0.92218	-2.25104	-1.19076	-1.54056
chr1-75500000	chr1	75500000	75600000	0.85276	0.852924	0.949581	-1.21258	-1.18417	-1.24366
chr1-75600000	chr1	75600000	75700000	0.831406	0.861054	0.969237	-0.745036	-1.40709	-1.39874
chr1-75700000	chr1	75700000	75800000	0.679585	0.744974	0.883215	0.168553	-0.313992	-0.259841
chr1-75800000	chr1	75800000	75900000	0.791455	0.76593	0.944727	0.325919	-0.52597	-0.497322
chr1-75900000	chr1	75900000	76000000	0.811633	0.86344	0.964163	0.246751	-0.643874	-0.438634
chr1-76000000	chr1	76000000	76100000	0.882686	0.928241	0.964561	-0.847762	-1.11593	-0.931965
chr1-76100000	chr1	76100000	76200000	0.900642	0.874217	0.944135	-0.358002	-0.407716	-0.812244
chr1-76200000	chr1	76200000	76300000	0.896332	0.945009	0.976466	-1.40402	-1.53086	-1.26548
chr1-76300000	chr1	76300000	76400000	0.948381	0.948609	0.98671	-1.60692	-1.06996	-1.21838
chr1-76400000	chr1	76400000	76500000	0.871034	0.895305	0.976719	-0.645547	-1.38847	-1.39613
chr1-76500000	chr1	76500000	76600000	0.881405	0.909914	0.973758	-1.60015	-1.72921	-1.5595
chr1-76600000	chr1	76600000	76700000	0.878262	0.899543	0.971146	-1.15048	-1.62575	-1.60854
chr1-76700000	chr1	76700000	76800000	0.935282	0.954868	0.978907	-1.79769	-1.50887	-1.38932
chr1-76800000	chr1	76800000	76900000	0.898345	0.93168	0.968395	-1.44857	-1.44211	-1.38187
chr1-76900000	chr1	76900000	77000000	0.903969	0.939713	0.978195	-1.30321	-1.44023	-1.25179
chr1-77000000	chr1	77000000	77100000	0.91774	0.922957	0.984807	-1.08129	-1.28268	-1.38267
chr1-77100000	chr1	77100000	77200000	0.941464	0.959499	0.975646	-1.08257	-0.802859	-0.66743
chr1-77200000	chr1	77200000	77300000	0.879957	0.891775	0.931041	0.180174	-0.27809	0.0776512
chr1-77300000	chr1	77300000	77400000	0.791452	0.80769	0.911957	0.0216608	-0.56476	-0.403316
chr1-77400000	chr1	77400000	77500000	0.897666	0.887892	0.946682	-0.26819	-0.416737	-0.430429
chr1-77500000	chr1	77500000	77600000	0.815461	0.784864	0.885679	0.476195	0.380612	0.438288
chr1-77600000	chr1	77600000	77700000	0.757165	0.769993	0.859318	1.16879	0.818477	0.826993
chr1-77700000	chr1	77700000	77800000	0.781417	0.657768	0.742952	1.36751	0.951629	0.641343
chr1-77800000	chr1	77800000	77900000	0.746682	0.766896	0.849634	1.08746	0.915631	0.869995
chr1-77900000	chr1	77900000	78000000	0.710046	0.753537	0.88137	0.792298	0.984595	0.800492
chr1-78000000	chr1	78000000	78100000	0.627038	0.581912	0.920279	0.526211	0.0273161	-0.0858321
chr1-78100000	chr1	78100000	78200000	0.834747	0.836276	0.948958	-0.184398	-0.485998	-0.870175
chr1-78200000	chr1	78200000	78300000	0.89441	0.899755	0.98078	-1.83062	-1.77001	-1.68731
chr1-78300000	chr1	78300000	78400000	0.864262	0.868903	0.977112	-1.11234	-1.45602	-1.62257
chr1-78400000	chr1	78400000	78500000	0.855616	0.882909	0.976301	-1.35057	-1.86317	-1.79571
chr1-78500000	chr1	78500000	78600000	0.87956	0.908803	0.969811	-1.78021	-1.89435	-1.72339
chr1-78600000	chr1	78600000	78700000	0.865348	0.911718	0.961818	-1.95075	-1.62984	-1.78721
chr1-78700000	chr1	78700000	78800000	0.896465	0.899207	0.961547	-1.15083	-1.64202	-1.50796
chr1-78800000	chr1	78800000	78900000	0.924588	0.93442	0.977086	-1.41837	-1.47491	-1.39533
chr1-78900000	chr1	78900000	79000000	0.894752	0.913059	0.964231	-1.29141	-1.61086	-1.4851
chr1-79000000	chr1	79000000	79100000	0.814306	0.816377	0.961165	-1.22404	-1.39909	-1.63991
chr1-79100000	chr1	79100000	79200000	0.77235	0.770458	0.957212	-0.525243	-0.747164	-0.91739
chr1-79200000	chr1	79200000	79300000	0.742765	0.812531	0.941221	0.0472072	-1.10334	-0.664953
chr1-79300000	chr1	79300000	79400000	0.870999	0.897114	0.978609	-1.33372	-1.23646	-1.24731
chr1-79400000	chr1	79400000	79500000	0.859866	0.926474	0.955874	-1.48769	-1.74647	-1.67518
chr1-79500000	chr1	79500000	79600000	0.655009	0.794508	0.954896	-0.672296	-1.40258	-1.66988
chr1-79600000	chr1	79600000	79700000	0.81275	0.805455	0.947314	-0.788148	-1.06725	-1.5233
chr1-79700000	chr1	79700000	79800000	0.875979	0.879865	0.947881	-1.30871	-1.50539	-1.40255
chr1-79800000	chr1	79800000	79900000	0.918444	0.950182	0.925057	-2.34209	-1.75086	-1.76118
chr1-79900000	chr1	79900000	80000000	0.841029	0.876111	0.925014	-1.03829	-0.972072	-1.35324
chr1-80000000	chr1	80000000	80100000	0.740857	0.842443	0.900114	-1.01707	-1.35171	-1.00969
chr1-80100000	chr1	80100000	80200000	0.829059	0.958198	0.919518	-1.9847	-1.99013	-1.50972
chr1-80200000	chr1	80200000	80300000	0.87779	0.927934	0.943664	-1.65618	-1.36408	-1.46751
chr1-80300000	chr1	80300000	80400000	0.735782	0.796692	0.816936	0.142362	-0.592517	-0.818751
chr1-80400000	chr1	80400000	80500000	0.841229	0.86916	0.935723	-1.04964	-1.0689	-1.59446
chr1-80500000	chr1	80500000	80600000	0.905593	0.872542	0.959039	-1.24566	-1.07214	-1.57659
chr1-80600000	chr1	80600000	80700000	0.787405	0.857024	0.921419	-1.76031	-1.7081	-1.81006
chr1-80700000	chr1	80700000	80800000	0.912212	0.964745	0.951239	-1.97703	-1.669	-1.70823
chr1-80800000	chr1	80800000	80900000	0.885242	0.925391	0.967116	-1.58884	-1.47228	-1.46986
chr1-80900000	chr1	80900000	81000000	0.758685	0.870573	0.936765	-1.17972	-1.4927	-1.59699
chr1-81000000	chr1	81000000	81100000	0.813311	0.854951	0.969062	-1.42333	-1.60002	-1.50291
chr1-81100000	chr1	81100000	81200000	0.848094	0.892899	0.946346	-1.04081	-1.25497	-1.40583
chr1-81200000	chr1	81200000	81300000	0.914053	0.904071	0.976498	-1.82119	-1.6692	-1.89524
chr1-81300000	chr1	81300000	81400000	0.836446	0.822813	0.964241	-0.66522	-1.06483	-1.30941
chr1-81400000	chr1	81400000	81500000	0.783752	0.838357	0.952647	-0.702547	-0.993742	-0.912103
chr1-81500000	chr1	81500000	81600000	0.724142	0.772498	0.94075	-0.190302	-1.06976	-0.916624
chr1-81600000	chr1	81600000	81700000	0.626099	0.561086	0.898372	0.521736	-0.112503	-0.124405
chr1-81700000	chr1	81700000	81800000	0.671557	0.635218	0.837875	0.60205	0.0560238	0.0684064
chr1-81800000	chr1	81800000	81900000	0.781828	0.75672	0.914877	-0.30276	-1.06813	-1.24519
chr1-81900000	chr1	81900000	82000000	0.83185	0.794433	0.915605	-0.257121	-0.749814	-0.771795
chr1-82000000	chr1	82000000	82100000	0.879704	0.913882	0.949588	-1.58716	-1.39107	-1.19307
chr1-82100000	chr1	82100000	82200000	0.904608	0.910238	0.965971	-1.81097	-1.52	-1.62612
chr1-82200000	chr1	82200000	82300000	0.813575	0.806079	0.951442	-1.26429	-1.40149	-1.3886
chr1-82300000	chr1	82300000	82400000	0.732401	0.841774	0.952671	-0.900422	-1.31645	-1.47966
chr1-82400000	chr1	82400000	82500000	0.860281	0.89409	0.966592	-1.26752	-1.498	-1.71301
chr1-82500000	chr1	82500000	82600000	0.893141	0.913721	0.967811	-1.36816	-1.42334	-1.23222
chr1-82600000	chr1	82600000	82700000	0.865151	0.919289	0.94172	-1.23062	-1.09814	-1.39292
chr1-82700000	chr1	82700000	82800000	0.900844	0.944437	0.971856	-1.61625	-1.76865	-1.71736
chr1-82800000	chr1	82800000	82900000	0.928531	0.955775	0.978217	-1.9454	-1.61177	-1.40721
chr1-82900000	chr1	82900000	83000000	0.884135	0.918868	0.979585	-1.73594	-1.70207	-1.84803
chr1-83000000	chr1	83000000	83100000	0.922328	0.950747	0.982168	-2.43659	-1.81891	-1.81682
chr1-83500000	chr1	83500000	83600000	0.889902	0.882816	0.973477	-1.46513	-1.17391	-1.43918
chr1-83600000	chr1	83600000	83700000	0.900332	0.88791	0.975217	-1.39324	-1.56539	-1.72139
chr1-83700000	chr1	83700000	83800000	0.949476	0.95142	0.96528	-1.86196	-1.48444	-1.68958
chr1-83800000	chr1	83800000	83900000	0.962143	0.962598	0.982214	-2.06811	-1.42676	-1.66794
chr1-83900000	chr1	83900000	84000000	0.883707	0.927395	0.966059	-0.874588	-1.32849	-1.10372
chr1-84000000	chr1	84000000	84100000	0.865638	0.877698	0.983099	-0.841884	-1.19853	-1.40619
chr1-84100000	chr1	84100000	84200000	0.933971	0.905452	0.958197	-0.73384	-0.655218	-1.2897
chr1-84200000	chr1	84200000	84300000	0.749904	0.819163	0.949256	-0.415553	-1.14114	-1.10278
chr1-84300000	chr1	84300000	84400000	0.900631	0.914231	0.971242	-1.32023	-1.25286	-1.51085
chr1-84400000	chr1	84400000	84500000	0.830859	0.885364	0.919176	-0.40014	-0.459767	-0.383173
chr1-84500000	chr1	84500000	84600000	0.773752	0.808436	0.886041	0.323348	-4.34896e-05	-0.016814
chr1-84600000	chr1	84600000	84700000	0.83098	0.867845	0.934977	-0.46495	-0.257552	-0.321824
chr1-84700000	chr1	84700000	84800000	0.863688	0.873543	0.967776	-0.934264	-0.908519	-0.957995
chr1-84800000	chr1	84800000	84900000	0.812271	0.725969	0.934485	-0.365161	-0.580243	-1.27547
chr1-84900000	chr1	84900000	85000000	0.820566	0.768896	0.917443	-0.0270585	-0.196336	-0.637248
chr1-85000000	chr1	85000000	85100000	0.562659	0.597738	0.915273	-0.145752	-0.572184	-0.729386
chr1-85100000	chr1	85100000	85200000	0.468357	0.508366	0.928639	0.16993	-0.97159	-0.931899
chr1-85200000	chr1	85200000	85300000	0.668991	0.656977	0.875938	-0.199682	-0.407019	-0.644437
chr1-85300000	chr1	85300000	85400000	0.770167	0.771638	0.950124	-0.913381	-1.34301	-1.6576
chr1-85400000	chr1	85400000	85500000	0.613312	0.641153	0.924746	-0.15009	-1.05154	-0.668816
chr1-85500000	chr1	85500000	85600000	0.807495	0.839561	0.946864	-0.66206	-0.996655	-0.996587
chr1-85600000	chr1	85600000	85700000	0.734757	0.78355	0.916843	-0.373071	-1.06293	-0.765467
chr1-85700000	chr1	85700000	85800000	0.666475	0.580777	0.823144	0.116654	-0.132003	-0.411264
chr1-85800000	chr1	85800000	85900000	0.624523	0.567666	0.844524	0.199829	-0.296019	-0.599444
chr1-85900000	chr1	85900000	86000000	0.55673	0.632396	0.90786	-0.156665	-1.22841	-1.05192
chr1-86000000	chr1	86000000	86100000	0.828048	0.86199	0.942864	-1.5998	-1.64657	-1.47053
chr1-86100000	chr1	86100000	86200000	0.830582	0.902289	0.929935	-1.55356	-1.01513	-1.39529
chr1-86200000	chr1	86200000	86300000	0.827683	0.780828	0.887675	-1.10319	-1.11995	-1.55204
chr1-86300000	chr1	86300000	86400000	0.809019	0.838824	0.953719	-1.15071	-1.62731	-1.6324
chr1-86400000	chr1	86400000	86500000	0.788188	0.773494	0.953103	-0.357772	-0.998202	-1.15296
chr1-86500000	chr1	86500000	86600000	0.801633	0.828517	0.947291	-0.807467	-1.30004	-1.48399
chr1-86600000	chr1	86600000	86700000	0.776013	0.830462	0.898867	-0.173816	-0.948938	-0.541108
chr1-86700000	chr1	86700000	86800000	0.783968	0.731986	0.893915	-0.0278935	-0.396809	-0.368943
chr1-86800000	chr1	86800000	86900000	0.711173	0.616657	0.728581	1.3617	0.607059	0.467557
chr1-86900000	chr1	86900000	87000000	0.681301	0.394225	0.709554	1.01803	0.379807	-0.280355
chr1-87000000	chr1	87000000	87100000	0.623053	0.652367	0.8747	0.477704	-0.406604	-0.328657
chr1-87100000	chr1	87100000	87200000	0.916241	0.912427	0.976686	-1.41784	-0.919821	-0.9788
chr1-87200000	chr1	87200000	87300000	0.873426	0.848357	0.964825	-0.834452	-0.944035	-1.22002
chr1-87300000	chr1	87300000	87400000	0.833475	0.842406	0.972749	-0.470866	-1.00222	-1.08489
chr1-87400000	chr1	87400000	87500000	0.849629	0.834989	0.965084	-0.294716	-0.877259	-1.19363
chr1-87500000	chr1	87500000	87600000	0.888955	0.854127	0.95689	-0.948779	-0.972875	-1.33791
chr1-87600000	chr1	87600000	87700000	0.831318	0.753597	0.919649	-0.217073	-0.435246	-0.808566
chr1-87700000	chr1	87700000	87800000	0.836914	0.885546	0.967747	-0.808902	-1.5003	-1.26339
chr1-87800000	chr1	87800000	87900000	0.877208	0.878931	0.931804	-0.743515	-0.657838	-1.15162
chr1-87900000	chr1	87900000	88000000	0.918252	0.920309	0.971274	-0.924705	-1.10477	-1.2186
chr1-88000000	chr1	88000000	88100000	0.930147	0.960387	0.973034	-1.69621	-1.59496	-1.28433
chr1-88100000	chr1	88100000	88200000	0.875729	0.890877	0.968496	-1.00196	-1.31371	-1.40674
chr1-88200000	chr1	88200000	88300000	0.897543	0.921957	0.96918	-1.38761	-1.4806	-1.59267
chr1-88300000	chr1	88300000	88400000	0.854034	0.911268	0.953051	-1.17694	-1.71812	-1.43968
chr1-88400000	chr1	88400000	88500000	0.841133	0.877271	0.963831	-0.756902	-1.68697	-1.43683
chr1-88500000	chr1	88500000	88600000	0.863465	0.897411	0.969864	-1.19294	-1.07913	-1.32102
chr1-88600000	chr1	88600000	88700000	0.812777	0.832737	0.927917	-0.0696317	-0.491834	-0.40547
chr1-88700000	chr1	88700000	88800000	0.726039	0.763779	0.816282	0.408736	0.215635	0.0193005
chr1-88800000	chr1	88800000	88900000	0.700009	0.652368	0.769101	1.14498	0.97379	0.767131
chr1-88900000	chr1	88900000	89000000	0.84526	0.821334	0.811627	0.430979	0.712543	0.101064
chr1-89000000	chr1	89000000	89100000	0.877386	0.896706	0.922771	0.277109	0.0322962	0.0880933
chr1-89100000	chr1	89100000	89200000	0.912532	0.91836	0.942776	-0.635515	-0.445033	-0.179264
chr1-89200000	chr1	89200000	89300000	0.904437	0.929163	0.943903	-0.716744	-0.739789	-0.562334
chr1-89300000	chr1	89300000	89400000	0.913589	0.924704	0.967421	-0.660704	-0.620904	-0.553901
chr1-89400000	chr1	89400000	89500000	0.928207	0.937644	0.964349	-0.549375	-0.483357	-0.475894
chr1-89500000	chr1	89500000	89600000	0.836901	0.832661	0.954737	0.0972781	-0.496576	-0.688193
chr1-89600000	chr1	89600000	89700000	0.68769	0.824975	0.731518	-0.221015	0.865737	0.0900025
chr1-89700000	chr1	89700000	89800000	0.79927	0.787257	0.838582	0.610501	0.202955	0.124982
chr1-89800000	chr1	89800000	89900000	0.698846	0.76618	0.863459	0.518048	0.365288	0.0564851
chr1-89900000	chr1	89900000	90000000	0.797864	0.787707	0.876593	0.884748	0.504738	0.651043
chr1-90000000	chr1	90000000	90100000	0.714383	0.755546	0.907724	-0.128414	-0.63324	-0.527192
chr1-90100000	chr1	90100000	90200000	0.749984	0.739736	0.852538	-0.0813301	-0.438063	-0.957696
chr1-90200000	chr1	90200000	90300000	0.788392	0.806004	0.954992	-1.10646	-0.971785	-1.19578
chr1-90300000	chr1	90300000	90400000	0.822902	0.888829	0.934747	-1.14938	-1.38644	-1.59126
chr1-90400000	chr1	90400000	90500000	0.875977	0.896791	0.956797	-1.25997	-1.23245	-1.36171
chr1-90500000	chr1	90500000	90600000	0.843963	0.863746	0.929933	-0.899259	-1.22337	-0.928637
chr1-90600000	chr1	90600000	90700000	0.70792	0.757162	0.922873	0.0728865	-0.76383	-0.628952
chr1-90700000	chr1	90700000	90800000	0.77672	0.83846	0.930618	-0.41268	-0.958651	-0.991369
chr1-90800000	chr1	90800000	90900000	0.719464	0.723937	0.775071	-0.0149331	-0.0680863	-0.037514
chr1-90900000	chr1	90900000	91000000	0.689849	0.760988	0.786162	0.081837	0.211132	-0.0256843
chr1-91000000	chr1	91000000	91100000	0.589911	0.388376	0.628598	0.838433	0.487007	0.391131
chr1-91100000	chr1	91100000	91200000	0.527248	0.691256	0.823598	0.567226	-0.678608	-0.178298
chr1-91200000	chr1	91200000	91300000	0.756424	0.826386	0.823761	-0.244399	-0.748108	-0.137383
chr1-91300000	chr1	91300000	91400000	0.732201	0.614495	0.784969	0.400898	-0.257032	-0.538943
chr1-91400000	chr1	91400000	91500000	0.718976	0.821214	0.742915	0.403182	-0.260867	0.151376
chr1-91500000	chr1	91500000	91600000	0.677909	0.669534	0.842166	0.169157	0.212387	0.104208
chr1-91600000	chr1	91600000	91700000	0.771833	0.688241	0.802598	0.530139	0.303335	0.0448657
chr1-91700000	chr1	91700000	91800000	0.747086	0.689663	0.798069	0.00410939	0.0545305	-0.602941
chr1-91800000	chr1	91800000	91900000	0.74702	0.715832	0.817034	1.18103	0.869924	0.8914
chr1-91900000	chr1	91900000	92000000	0.823461	0.759834	0.821508	1.66443	1.34366	1.3404
chr1-92000000	chr1	92000000	92100000	0.701427	0.717301	0.772172	1.32249	1.18374	0.993756
chr1-92100000	chr1	92100000	92200000	0.692821	0.617268	0.791856	0.907649	1.13432	1.00761
chr1-92200000	chr1	92200000	92300000	0.833361	0.878663	0.857915	1.6126	0.978323	1.351
chr1-92300000	chr1	92300000	92400000	0.820899	0.80244	0.893566	1.18725	1.37844	1.4133
chr1-92400000	chr1	92400000	92500000	0.854487	0.841288	0.914983	1.84437	1.55407	1.59046
chr1-92500000	chr1	92500000	92600000	0.726088	0.714355	0.882722	1.18225	1.58835	1.41299
chr1-92600000	chr1	92600000	92700000	0.853691	0.779517	0.868721	1.10848	0.780589	0.955326
chr1-92700000	chr1	92700000	92800000	0.740094	0.701287	0.860801	1.17307	1.24581	1.1598
chr1-92800000	chr1	92800000	92900000	0.790204	0.803243	0.864755	1.61413	1.38236	1.61675
chr1-92900000	chr1	92900000	93000000	0.739211	0.759808	0.700077	1.18997	0.975577	0.846036
chr1-93000000	chr1	93000000	93100000	0.803063	0.815009	0.880674	1.49787	1.30822	1.39092
chr1-93100000	chr1	93100000	93200000	0.778102	0.77327	0.859858	1.41062	1.22931	1.23191
chr1-93200000	chr1	93200000	93300000	0.645337	0.676383	0.859955	0.525526	1.02345	1.00807
chr1-93300000	chr1	93300000	93400000	0.779412	0.750557	0.831445	0.781833	0.922445	0.967665
chr1-93400000	chr1	93400000	93500000	0.822552	0.773149	0.798171	1.06236	0.803147	0.540621
chr1-93500000	chr1	93500000	93600000	0.732614	0.787651	0.795478	0.796759	0.328048	0.601897
chr1-93600000	chr1	93600000	93700000	0.708564	0.756429	0.852731	0.68839	0.830416	0.770792
chr1-93700000	chr1	93700000	93800000	0.762632	0.81911	0.803247	0.0722318	-0.0520333	0.00485736
chr1-93800000	chr1	93800000	93900000	0.796299	0.824333	0.869185	1.17293	0.888776	1.1428
chr1-93900000	chr1	93900000	94000000	0.807426	0.701946	0.720742	0.466141	0.20846	0.0798985
chr1-94000000	chr1	94000000	94100000	0.792099	0.850393	0.935287	-0.604188	-0.984059	-0.764489
chr1-94100000	chr1	94100000	94200000	0.702374	0.71842	0.833664	-6.10843e-05	-0.16001	-0.543797
chr1-94200000	chr1	94200000	94300000	0.866396	0.82445	0.886714	-0.410191	-0.268836	-0.632709
chr1-94300000	chr1	94300000	94400000	0.844798	0.802256	0.890401	0.0143685	-0.28328	-0.282335
chr1-94400000	chr1	94400000	94500000	0.848442	0.893104	0.924307	-0.587131	-0.419094	-0.179963
chr1-94500000	chr1	94500000	94600000	0.798627	0.847174	0.896922	-0.213227	-0.276742	-0.0750564
chr1-94600000	chr1	94600000	94700000	0.801938	0.834326	0.872416	0.151333	0.0755392	0.110547
chr1-94700000	chr1	94700000	94800000	0.829334	0.800565	0.893958	0.0513001	0.0158992	-0.239797
chr1-94800000	chr1	94800000	94900000	0.716939	0.705195	0.880318	0.60573	-0.0190053	-0.0337037
chr1-94900000	chr1	94900000	95000000	0.625228	0.658023	0.79247	0.242835	-0.126193	0.0413952
chr1-95000000	chr1	95000000	95100000	0.673606	0.651618	0.753683	1.30742	0.259461	0.110215
chr1-95100000	chr1	95100000	95200000	0.585487	0.666373	0.676145	0.269386	-0.257537	0.218369
chr1-95200000	chr1	95200000	95300000	0.73255	0.846715	0.917073	-0.141401	-1.21898	-0.85593
chr1-95300000	chr1	95300000	95400000	0.901429	0.924013	0.969307	-1.65577	-1.68087	-1.69435
chr1-95400000	chr1	95400000	95500000	0.907122	0.952769	0.974002	-1.73186	-1.63375	-1.51294
chr1-95500000	chr1	95500000	95600000	0.913206	0.954938	0.968747	-1.84338	-1.93231	-1.74594
chr1-95600000	chr1	95600000	95700000	0.913164	0.93937	0.969713	-2.06843	-1.59011	-1.61825
chr1-95700000	chr1	95700000	95800000	0.89252	0.909707	0.973536	-1.45728	-1.77108	-1.83453
chr1-95800000	chr1	95800000	95900000	0.872973	0.907044	0.970601	-1.27765	-1.48233	-1.56333
chr1-95900000	chr1	95900000	96000000	0.930491	0.953335	0.983311	-1.62719	-1.40997	-1.53891
chr1-96000000	chr1	96000000	96100000	0.906244	0.946844	0.977942	-1.80324	-1.63619	-1.40521
chr1-96100000	chr1	96100000	96200000	0.861999	0.918086	0.966079	-1.12035	-1.29824	-1.25921
chr1-96200000	chr1	96200000	96300000	0.898078	0.91048	0.976968	-1.34782	-1.24793	-1.46934
chr1-96300000	chr1	96300000	96400000	0.878629	0.90983	0.967402	-1.48958	-1.39137	-1.29751
chr1-96400000	chr1	96400000	96500000	0.832095	0.807197	0.935507	0.147945	-0.738962	-0.718927
chr1-96500000	chr1	96500000	96600000	0.778284	0.859135	0.933543	-0.180954	-1.10544	-0.740281
chr1-96600000	chr1	96600000	96700000	0.818224	0.749823	0.885806	-0.806357	-0.0590396	0.171786
chr1-96700000	chr1	96700000	96800000	0.723119	0.748739	0.81924	-0.0984313	-0.214901	-0.201586
chr1-96800000	chr1	96800000	96900000	0.920437	0.930194	0.964674	-1.13943	-1.05989	-1.02298
chr1-96900000	chr1	96900000	97000000	0.892212	0.923094	0.977652	-1.2027	-1.45671	-1.38653
chr1-97000000	chr1	97000000	97100000	0.948879	0.951005	0.983105	-1.97268	-1.48385	-1.4017
chr1-97100000	chr1	97100000	97200000	0.861847	0.927096	0.955888	-1.19436	-1.27223	-1.25813
chr1-97200000	chr1	97200000	97300000	0.84471	0.865517	0.956837	-0.398416	-1.10316	-1.51005
chr1-97300000	chr1	97300000	97400000	0.875393	0.894697	0.976329	-1.18758	-1.59302	-1.66711
chr1-97400000	chr1	97400000	97500000	0.844444	0.835394	0.907668	-0.527132	-0.655721	-1.33873
chr1-97500000	chr1	97500000	97600000	0.790747	0.856262	0.940241	-0.378882	-1.2709	-1.40604
chr1-97600000	chr1	97600000	97700000	0.849535	0.890392	0.945911	-0.281658	-1.3015	-1.3569
chr1-97700000	chr1	97700000	97800000	0.916123	0.953152	0.970219	-1.62014	-1.62083	-1.55446
chr1-97800000	chr1	97800000	97900000	0.951196	0.959821	0.980788	-2.12405	-1.64404	-1.55925
chr1-97900000	chr1	97900000	98000000	0.86781	0.93182	0.971515	-1.16752	-1.44421	-1.21
chr1-98000000	chr1	98000000	98100000	0.901881	0.944646	0.948768	-0.865189	-1.2525	-1.08732
chr1-98100000	chr1	98100000	98200000	0.957054	0.978624	0.970084	-2.20133	-1.57709	-1.42094
chr1-98200000	chr1	98200000	98300000	0.941915	0.941053	0.981912	-1.56586	-1.54413	-1.73708
chr1-98300000	chr1	98300000	98400000	0.869501	0.920152	0.952215	-1.23131	-1.29169	-1.31797
chr1-98400000	chr1	98400000	98500000	0.937709	0.965953	0.970719	-1.58484	-1.32656	-1.3585
chr1-98500000	chr1	98500000	98600000	0.754724	0.810982	0.924561	-0.358027	-1.30093	-1.3231
chr1-98600000	chr1	98600000	98700000	0.775353	0.766175	0.913727	-0.276968	-1.23444	-0.894282
chr1-98700000	chr1	98700000	98800000	0.914297	0.928299	0.9662	-1.13778	-1.28846	-1.50937
chr1-98800000	chr1	98800000	98900000	0.892367	0.959892	0.925948	-1.65827	-1.48954	-1.39984
chr1-98900000	chr1	98900000	99000000	0.842353	0.868995	0.972585	-0.94045	-1.46691	-1.78602
chr1-99000000	chr1	99000000	99100000	0.863606	0.902601	0.946799	-0.951227	-1.4694	-1.4442
chr1-99100000	chr1	99100000	99200000	0.867399	0.907778	0.920284	-0.787086	-0.677239	-1.26417
chr1-99200000	chr1	99200000	99300000	0.88904	0.887999	0.967771	-0.882706	-1.34501	-1.68088
chr1-99300000	chr1	99300000	99400000	0.888829	0.940299	0.939825	-1.7554	-1.79019	-1.25945
chr1-99400000	chr1	99400000	99500000	0.818844	0.884186	0.952464	-0.928916	-1.50912	-1.21215
chr1-99500000	chr1	99500000	99600000	0.804379	0.813232	0.971897	-0.392716	-1.19051	-1.32932
chr1-99600000	chr1	99600000	99700000	0.851722	0.866553	0.978763	-0.641506	-1.19911	-1.47824
chr1-99700000	chr1	99700000	99800000	0.756183	0.764412	0.844469	0.202399	0.195233	-0.195329
chr1-99800000	chr1	99800000	99900000	0.780957	0.793259	0.914432	0.335762	0.379053	0.270942
chr1-99900000	chr1	99900000	100000000	0.749093	0.733053	0.816837	1.03633	0.639626	0.757401
chr1-100000000	chr1	100000000	100100000	0.730169	0.746321	0.888778	1.16854	0.829151	1.00655
chr1-100100000	chr1	100100000	100200000	0.760514	0.693006	0.824533	1.0656	0.898009	0.364626
chr1-100200000	chr1	100200000	100300000	0.781379	0.786323	0.879732	1.04327	0.734497	0.733661
chr1-100300000	chr1	100300000	100400000	0.781961	0.812949	0.824299	0.700679	0.510233	0.150109
chr1-100400000	chr1	100400000	100500000	0.859556	0.894503	0.94183	0.345826	-0.181252	-0.0522989
chr1-100500000	chr1	100500000	100600000	0.90379	0.918841	0.957802	-0.106829	-0.327999	-0.210271
chr1-100600000	chr1	100600000	100700000	0.919198	0.918611	0.953357	-1.16879	-0.488727	-0.0924005
chr1-100700000	chr1	100700000	100800000	0.847381	0.905459	0.910321	-0.566759	0.118184	-0.152559
chr1-100800000	chr1	100800000	100900000	0.907153	0.9281	0.955157	-0.642499	-0.409825	-0.537324
chr1-100900000	chr1	100900000	101000000	0.697404	0.656056	0.90795	0.238176	-0.383701	-0.813036
chr1-101000000	chr1	101000000	101100000	0.76623	0.812988	0.921265	-0.131455	-0.729352	-0.641011
chr1-101100000	chr1	101100000	101200000	0.820053	0.789371	0.917139	-0.0744831	-0.490218	-0.803226
chr1-101200000	chr1	101200000	101300000	0.806937	0.817437	0.926802	-0.402207	-0.32472	-0.292444
chr1-101300000	chr1	101300000	101400000	0.801052	0.877396	0.955769	-1.11666	-1.19194	-1.1772
chr1-101400000	chr1	101400000	101500000	0.822507	0.854878	0.951678	-0.970469	-1.53241	-1.53068
chr1-101500000	chr1	101500000	101600000	0.91735	0.925818	0.986324	-1.953	-1.49516	-1.63073
chr1-101600000	chr1	101600000	101700000	0.830194	0.870658	0.976693	-0.982205	-1.71653	-1.7941
chr1-101700000	chr1	101700000	101800000	0.88831	0.911237	0.981614	-1.70491	-1.7424	-1.76091
chr1-101800000	chr1	101800000	101900000	0.860914	0.916442	0.966334	-1.7685	-1.68432	-1.83643
chr1-101900000	chr1	101900000	102000000	0.874389	0.87813	0.971085	-0.982874	-1.18915	-1.39894
chr1-102000000	chr1	102000000	102100000	0.906881	0.955334	0.973137	-2.01372	-2.03126	-1.6032
chr1-102100000	chr1	102100000	102200000	0.884085	0.92498	0.966812	-1.0846	-1.32051	-1.58182
chr1-102200000	chr1	102200000	102300000	0.86035	0.923715	0.958023	-1.82802	-1.69445	-1.70504
chr1-102300000	chr1	102300000	102400000	0.85256	0.938567	0.906948	-1.36967	-1.72644	-0.876959
chr1-102400000	chr1	102400000	102500000	0.853353	0.924061	0.947227	-1.07816	-1.50746	-0.971193
chr1-102500000	chr1	102500000	102600000	0.84667	0.908306	0.950747	-1.79721	-1.61288	-1.86703
chr1-102600000	chr1	102600000	102700000	0.815732	0.862305	0.928423	-0.723342	-1.42699	-1.17484
chr1-102700000	chr1	102700000	102800000	0.921531	0.924976	0.976891	-1.80938	-1.51655	-1.84618
chr1-102800000	chr1	102800000	102900000	0.87844	0.903358	0.940909	-0.779621	-1.54047	-1.71674
chr1-102900000	chr1	102900000	103000000	0.766351	0.735855	0.960246	0.15188	-0.766776	-0.913028
chr1-103000000	chr1	103000000	103100000	0.686183	0.745553	0.954211	-0.242526	-1.43891	-1.3342
chr1-103100000	chr1	103100000	103200000	0.739099	0.902556	0.89412	-1.1755	-0.796523	-1.07591
chr1-103200000	chr1	103200000	103300000	0.839745	0.883112	0.94566	-0.96666	-1.71497	-1.53263
chr1-103300000	chr1	103300000	103400000	0.83651	0.879765	0.965887	-1.01833	-1.57346	-1.36822
chr1-103400000	chr1	103400000	103500000	0.899127	0.889029	0.973027	-1.28685	-1.30315	-1.46497
chr1-103500000	chr1	103500000	103600000	0.952498	0.940957	0.969173	-2.16607	-1.52736	-1.84208
chr1-103800000	chr1	103800000	103900000	0.622662	0.640982	0.94213	-0.233835	-1.25928	-1.13446
chr1-103900000	chr1	103900000	104000000	0.926385	0.932484	0.983166	-1.28748	-1.42893	-1.60819
chr1-104000000	chr1	104000000	104100000	0.942042	0.951591	0.981015	-1.65632	-1.41987	-1.5525
chr1-104100000	chr1	104100000	104200000	0.885266	0.884553	0.973733	-0.670051	-1.3154	-1.20448
chr1-104200000	chr1	104200000	104300000	0.887894	0.926917	0.968514	-1.01637	-1.29227	-1.13472
chr1-104300000	chr1	104300000	104400000	0.90273	0.896684	0.980888	-0.918296	-1.27133	-1.41307
chr1-104400000	chr1	104400000	104500000	0.890604	0.866144	0.974699	-0.710102	-0.763925	-0.94773
chr1-104500000	chr1	104500000	104600000	0.943749	0.952474	0.967761	-1.67468	-0.914243	-1.1915
chr1-104600000	chr1	104600000	104700000	0.791268	0.901499	0.936445	-0.435334	-1.09134	-0.998676
chr1-104700000	chr1	104700000	104800000	0.949971	0.964332	0.970257	-1.96172	-1.13714	-1.24048
chr1-104800000	chr1	104800000	104900000	0.916204	0.947194	0.936605	-1.15574	-1.15358	-1.07373
chr1-104900000	chr1	104900000	105000000	0.88544	0.895333	0.958257	-1.03008	-1.23681	-1.24831
chr1-105000000	chr1	105000000	105100000	0.872657	0.954794	0.947802	-1.60108	-1.17248	-1.13494
chr1-105100000	chr1	105100000	105200000	0.69832	0.803364	0.790126	0.0183201	-0.60437	-0.538662
chr1-105200000	chr1	105200000	105300000	0.797065	0.836681	0.842592	-0.5227	-0.618401	-0.856316
chr1-105300000	chr1	105300000	105400000	0.870356	0.915273	0.93019	-1.35784	-1.27624	-1.02139
chr1-105400000	chr1	105400000	105500000	0.705474	0.763901	0.887419	-0.733078	-1.32378	-1.24504
chr1-105500000	chr1	105500000	105600000	0.737423	0.750016	0.909827	-0.764112	-0.550334	-0.738936
chr1-105600000	chr1	105600000	105700000	0.922189	0.941755	0.959245	-1.79077	-1.15639	-1.51189
chr1-105700000	chr1	105700000	105800000	0.839557	0.868248	0.951181	-0.717091	-1.30137	-1.42056
chr1-105800000	chr1	105800000	105900000	0.935387	0.946106	0.970414	-1.98623	-1.31756	-1.3605
chr1-105900000	chr1	105900000	106000000	0.929745	0.86848	0.951521	-1.16858	-0.861367	-1.79782
chr1-106000000	chr1	106000000	106100000	0.826581	0.877259	0.921558	-0.704574	-1.1077	-1.00986
chr1-106100000	chr1	106100000	106200000	0.866656	0.912453	0.942452	-1.34158	-1.50135	-1.42613
chr1-106200000	chr1	106200000	106300000	0.887166	0.944202	0.959073	-1.90444	-1.97906	-1.62599
chr1-106300000	chr1	106300000	106400000	0.722647	0.764029	0.957221	-0.179491	-1.26705	-1.75646
chr1-106400000	chr1	106400000	106500000	0.761183	0.83151	0.829267	-0.123448	-0.691122	-1.19326
chr1-106500000	chr1	106500000	106600000	0.907387	0.94061	0.959765	-1.70577	-1.76979	-1.36757
chr1-106600000	chr1	106600000	106700000	0.819767	0.866964	0.951962	-1.07202	-1.50852	-1.66258
chr1-106700000	chr1	106700000	106800000	0.810029	0.872422	0.951734	-0.959644	-1.59034	-1.35017
chr1-106800000	chr1	106800000	106900000	0.869154	0.925138	0.921429	-1.78961	-1.9533	-1.54356
chr1-106900000	chr1	106900000	107000000	0.920226	0.925927	0.96031	-1.58759	-1.34429	-1.73197
chr1-107000000	chr1	107000000	107100000	0.748451	0.797404	0.959673	-0.139783	-1.55745	-1.56888
chr1-107100000	chr1	107100000	107200000	0.906042	0.943319	0.965108	-1.61959	-1.50903	-1.78528
chr1-107200000	chr1	107200000	107300000	0.935243	0.936079	0.972155	-1.73944	-1.35746	-1.6166
chr1-107300000	chr1	107300000	107400000	0.863253	0.901047	0.972587	-1.28965	-1.74125	-1.68471
chr1-107400000	chr1	107400000	107500000	0.880321	0.911289	0.961951	-1.18985	-1.57451	-1.56456
chr1-107500000	chr1	107500000	107600000	0.861253	0.898363	0.960949	-1.13949	-1.11028	-1.19991
chr1-107600000	chr1	107600000	107700000	0.903499	0.940973	0.972191	-1.71337	-1.68964	-1.44779
chr1-107700000	chr1	107700000	107800000	0.879885	0.88363	0.949556	-0.536843	-0.711228	-0.949578
chr1-107800000	chr1	107800000	107900000	0.864038	0.901849	0.959332	-0.497436	-0.700736	-0.624789
chr1-107900000	chr1	107900000	108000000	0.785944	0.733799	0.881731	0.781523	0.218888	-0.159117
chr1-108000000	chr1	108000000	108100000	0.900334	0.890201	0.967259	-0.813303	-0.78656	-1.13768
chr1-108100000	chr1	108100000	108200000	0.816708	0.882875	0.941138	-0.219324	-0.900081	-0.415425
chr1-108300000	chr1	108300000	108400000	0.616061	0.677856	0.87842	-0.241157	-0.933227	-1.05284
chr1-108500000	chr1	108500000	108600000	0.854114	0.834678	0.942403	-0.267097	-0.0448433	-0.134359
chr1-108600000	chr1	108600000	108700000	0.770135	0.80581	0.874056	0.57753	0.17987	0.319344
chr1-108700000	chr1	108700000	108800000	0.708968	0.630783	0.842496	1.33221	0.531819	0.646453
chr1-108800000	chr1	108800000	108900000	0.758715	0.723138	0.786511	1.28685	0.919466	1.21076
chr1-108900000	chr1	108900000	109000000	0.824948	0.847638	0.921519	1.45916	1.43732	1.39335
chr1-109000000	chr1	109000000	109100000	0.837176	0.827123	0.927742	1.80065	1.78887	1.66231
chr1-109100000	chr1	109100000	109200000	0.831829	0.820746	0.895554	1.78765	1.45442	1.5108
chr1-109200000	chr1	109200000	109300000	0.8047	0.809796	0.890009	1.44225	1.36404	1.74175
chr1-109300000	chr1	109300000	109400000	0.819982	0.831696	0.892204	1.47707	1.50827	1.19581
chr1-109400000	chr1	109400000	109500000	0.755269	0.73622	0.881159	1.19481	1.61304	1.38238
chr1-109500000	chr1	109500000	109600000	0.822434	0.799952	0.877086	1.45501	1.47388	1.28821
chr1-109600000	chr1	109600000	109700000	0.859746	0.833734	0.91501	1.18907	1.10824	1.3779
chr1-109700000	chr1	109700000	109800000	0.805517	0.819919	0.86511	0.171193	0.898608	0.879594
chr1-109800000	chr1	109800000	109900000	0.843349	0.811559	0.897654	1.52459	1.37049	1.15204
chr1-109900000	chr1	109900000	110000000	0.708689	0.687962	0.908309	0.549228	1.4383	1.47036
chr1-110000000	chr1	110000000	110100000	0.797861	0.862303	0.86746	0.581458	1.20737	0.725749
chr1-110100000	chr1	110100000	110200000	0.904166	0.8988	0.949435	-0.198387	0.226597	0.495268
chr1-110200000	chr1	110200000	110300000	0.881469	0.882238	0.923041	-0.290986	0.350024	0.565924
chr1-110300000	chr1	110300000	110400000	0.681956	0.611665	0.840375	0.869494	1.24889	1.0741
chr1-110400000	chr1	110400000	110500000	0.772522	0.852203	0.857754	0.662175	1.24819	0.95095
chr1-110500000	chr1	110500000	110600000	0.927369	0.945485	0.969235	-0.34592	-0.0439373	0.0468011
chr1-110600000	chr1	110600000	110700000	0.923771	0.94222	0.965526	-0.129872	-0.168417	-0.229227
chr1-110700000	chr1	110700000	110800000	0.917643	0.928188	0.970852	-0.0198197	-0.0508016	0.0407155
chr1-110800000	chr1	110800000	110900000	0.896054	0.898878	0.947421	0.227943	0.442531	0.398233
chr1-110900000	chr1	110900000	111000000	0.823978	0.888729	0.890724	0.469468	0.60911	0.613522
chr1-111000000	chr1	111000000	111100000	0.9185	0.933096	0.952221	-0.2753	0.061547	0.221154
chr1-111100000	chr1	111100000	111200000	0.772214	0.85552	0.867376	0.377328	0.974539	0.894465
chr1-111200000	chr1	111200000	111300000	0.893639	0.926751	0.955659	-0.67706	0.3756	0.185207
chr1-111300000	chr1	111300000	111400000	0.939132	0.93749	0.973741	-0.235846	0.159879	0.0270553
chr1-111400000	chr1	111400000	111500000	0.858735	0.879508	0.941924	0.330282	0.561355	0.737512
chr1-111500000	chr1	111500000	111600000	0.727438	0.701675	0.818536	0.861163	0.93614	0.643711
chr1-111600000	chr1	111600000	111700000	0.695499	0.728243	0.810338	1.20537	0.92307	1.00196
chr1-111700000	chr1	111700000	111800000	0.833206	0.858923	0.937596	0.690744	0.27941	0.294484
chr1-111800000	chr1	111800000	111900000	0.948651	0.947582	0.978078	-0.71439	-0.43264	-0.45645
chr1-111900000	chr1	111900000	112000000	0.909008	0.944098	0.967698	-0.302076	-0.569178	-0.25125
chr1-112000000	chr1	112000000	112100000	0.925956	0.959519	0.972111	-0.730282	-0.523693	-0.509685
chr1-112100000	chr1	112100000	112200000	0.908024	0.936273	0.963614	-0.787564	-0.460073	-0.605886
chr1-112200000	chr1	112200000	112300000	0.903039	0.942534	0.956349	-0.788728	-0.330483	-0.686491
chr1-112300000	chr1	112300000	112400000	0.85496	0.864457	0.944059	0.39347	0.0206516	0.31073
chr1-112400000	chr1	112400000	112500000	0.692343	0.569953	0.697243	1.11641	0.839352	0.483011
chr1-112500000	chr1	112500000	112600000	0.784291	0.740763	0.720689	1.28682	1.50826	0.759591
chr1-112600000	chr1	112600000	112700000	0.729577	0.774418	0.870145	1.46646	1.37307	1.42493
chr1-112700000	chr1	112700000	112800000	0.692489	0.720736	0.921132	0.990117	1.09708	1.20977
chr1-112800000	chr1	112800000	112900000	0.810413	0.816747	0.918832	1.70688	1.43563	1.67978
chr1-112900000	chr1	112900000	113000000	0.846587	0.851541	0.917613	1.73133	1.58264	1.64136
chr1-113000000	chr1	113000000	113100000	0.815729	0.81303	0.917207	1.83115	1.51934	1.62097
chr1-113100000	chr1	113100000	113200000	0.758622	0.813729	0.879635	1.31207	0.91825	0.953297
chr1-113200000	chr1	113200000	113300000	0.776751	0.780259	0.938707	0.441314	-0.202539	-0.179122
chr1-113300000	chr1	113300000	113400000	0.703991	0.777602	0.914513	-0.23556	-0.497936	-0.308244
chr1-113400000	chr1	113400000	113500000	0.890812	0.859639	0.931672	0.0583083	0.0434401	-0.415086
chr1-113500000	chr1	113500000	113600000	0.833496	0.828098	0.916272	0.0490401	-0.127357	0.191932
chr1-113600000	chr1	113600000	113700000	0.61462	0.694463	0.860832	1.03639	0.119435	0.262316
chr1-113700000	chr1	113700000	113800000	0.778255	0.745391	0.83405	1.15859	1.02811	1.11891
chr1-113800000	chr1	113800000	113900000	0.806914	0.817325	0.893691	1.68702	1.57637	1.64863
chr1-113900000	chr1	113900000	114000000	0.730487	0.754582	0.923776	0.716387	1.28047	1.26814
chr1-114000000	chr1	114000000	114100000	0.892609	0.876959	0.940105	-0.393583	0.10377	0.290678
chr1-114100000	chr1	114100000	114200000	0.919247	0.929082	0.972411	-0.391077	-0.259986	-0.00646472
chr1-114200000	chr1	114200000	114300000	0.906545	0.898928	0.948514	-0.37672	0.195393	-0.254451
chr1-114300000	chr1	114300000	114400000	0.844935	0.851965	0.914823	0.392656	0.567639	0.184613
chr1-114400000	chr1	114400000	114500000	0.708214	0.750044	0.84226	1.03542	1.03644	1.20496
chr1-114500000	chr1	114500000	114600000	0.799522	0.781185	0.85912	1.43751	1.55411	1.37047
chr1-114600000	chr1	114600000	114700000	0.770746	0.70432	0.811438	1.5676	0.98724	0.797586
chr1-114700000	chr1	114700000	114800000	0.62822	0.541223	0.737546	1.01139	0.494422	0.584223
chr1-114800000	chr1	114800000	114900000	0.841093	0.854285	0.929948	-0.400867	-0.50031	-0.426649
chr1-114900000	chr1	114900000	115000000	0.915466	0.935364	0.9512	-0.595253	-0.46347	-0.298689
chr1-115000000	chr1	115000000	115100000	0.924013	0.921397	0.942292	-0.511189	-0.129828	-0.533599
chr1-115100000	chr1	115100000	115200000	0.929537	0.954735	0.973448	-0.832058	-0.784064	-0.559976
chr1-115200000	chr1	115200000	115300000	0.935569	0.955525	0.970139	-0.727399	-0.763871	-0.382924
chr1-115300000	chr1	115300000	115400000	0.960362	0.962915	0.96904	-0.916567	-0.722817	-0.806512
chr1-115400000	chr1	115400000	115500000	0.943198	0.949424	0.966746	-0.791388	-0.427589	-0.68185
chr1-115500000	chr1	115500000	115600000	0.911677	0.932912	0.960317	-0.218835	-0.707187	-0.443035
chr1-115600000	chr1	115600000	115700000	0.937005	0.918557	0.924506	-0.127724	0.108095	-0.340854
chr1-115700000	chr1	115700000	115800000	0.905993	0.919187	0.958577	-0.0261158	-0.17112	0.0404449
chr1-115800000	chr1	115800000	115900000	0.852204	0.808412	0.878473	0.398621	0.656265	0.033923
chr1-115900000	chr1	115900000	116000000	0.786066	0.797538	0.804971	0.750961	1.14227	0.718915
chr1-116000000	chr1	116000000	116100000	0.878299	0.824818	0.94383	0.351656	-0.332373	-0.463588
chr1-116100000	chr1	116100000	116200000	0.933772	0.940326	0.950033	-0.555125	-0.409039	-0.186636
chr1-116200000	chr1	116200000	116300000	0.915961	0.88323	0.940997	-0.403925	-0.259518	-0.0773687
chr1-116300000	chr1	116300000	116400000	0.84217	0.893018	0.934499	-0.267293	-0.464815	-0.121056
chr1-116400000	chr1	116400000	116500000	0.862936	0.870558	0.940573	-1.23922	-0.0998346	-0.37781
chr1-116500000	chr1	116500000	116600000	0.766896	0.764969	0.929986	0.22908	-0.0108988	-0.2612
chr1-116600000	chr1	116600000	116700000	0.596536	0.551028	0.862124	0.908469	0.069068	0.048912
chr1-116700000	chr1	116700000	116800000	0.769799	0.756044	0.843969	0.675631	0.414952	0.663
chr1-116800000	chr1	116800000	116900000	0.741857	0.719588	0.819543	0.933155	0.813119	0.908185
chr1-116900000	chr1	116900000	117000000	0.877651	0.860366	0.891861	-0.413337	-0.392171	0.0224711
chr1-117000000	chr1	117000000	117100000	0.824491	0.848312	0.869079	0.89935	0.834276	0.741781
chr1-117100000	chr1	117100000	117200000	0.831754	0.827551	0.896243	0.149745	0.186085	-0.072806
chr1-117200000	chr1	117200000	117300000	0.695746	0.690804	0.887769	0.44272	-0.0388679	0.191557
chr1-117300000	chr1	117300000	117400000	0.7975	0.811298	0.872114	0.0832571	-0.136791	0.0658459
chr1-117400000	chr1	117400000	117500000	0.815262	0.879607	0.966356	-0.264654	-1.19874	-0.913727
chr1-117500000	chr1	117500000	117600000	0.926324	0.903696	0.957995	-0.849476	-0.469864	-0.78939
chr1-117600000	chr1	117600000	117700000	0.870812	0.891907	0.964348	-0.286582	-0.581021	-0.595535
chr1-117700000	chr1	117700000	117800000	0.901109	0.945667	0.969756	-1.00727	-0.914445	-0.782498
chr1-117800000	chr1	117800000	117900000	0.841305	0.907	0.945488	-0.760134	-1.16981	-0.779281
chr1-117900000	chr1	117900000	118000000	0.887304	0.89593	0.969637	-0.713011	-0.934265	-0.945389
chr1-118000000	chr1	118000000	118100000	0.867401	0.883308	0.973461	-0.975251	-1.21423	-1.2709
chr1-118100000	chr1	118100000	118200000	0.792022	0.844183	0.962828	-0.833067	-1.64232	-1.43878
chr1-118200000	chr1	118200000	118300000	0.875649	0.901038	0.943855	-0.867404	-1.25493	-1.18995
chr1-118300000	chr1	118300000	118400000	0.819893	0.89745	0.945777	-1.10647	-1.35879	-1.4339
chr1-118400000	chr1	118400000	118500000	0.756406	0.827428	0.925909	-0.509103	-1.04198	-1.14676
chr1-118500000	chr1	118500000	118600000	0.889472	0.939009	0.950883	-1.71623	-1.61352	-1.48513
chr1-118600000	chr1	118600000	118700000	0.861861	0.83465	0.957206	-1.15207	-1.32652	-1.92419
chr1-118700000	chr1	118700000	118800000	0.767394	0.840417	0.913603	-0.904367	-1.43197	-1.36817
chr1-118800000	chr1	118800000	118900000	0.82274	0.806187	0.936779	-0.360274	-0.847943	-1.35199
chr1-118900000	chr1	118900000	119000000	0.869278	0.915761	0.947684	-1.1465	-1.57342	-1.3239
chr1-119000000	chr1	119000000	119100000	0.813586	0.798447	0.92822	-0.0573217	-0.457044	-0.548599
chr1-119100000	chr1	119100000	119200000	0.75898	0.766846	0.940838	-0.0874361	-0.857118	-0.602019
chr1-119200000	chr1	119200000	119300000	0.714016	0.718395	0.935735	0.239118	-0.524719	-0.709123
chr1-119300000	chr1	119300000	119400000	0.932274	0.911207	0.959115	-1.34179	-0.89405	-1.10418
chr1-119400000	chr1	119400000	119500000	0.919472	0.929729	0.978309	-1.25326	-1.14914	-1.04881
chr1-119500000	chr1	119500000	119600000	0.926832	0.927139	0.973916	-1.50567	-0.863649	-0.905949
chr1-119600000	chr1	119600000	119700000	0.836733	0.807024	0.936434	-0.162108	-0.535027	-0.412154
chr1-119700000	chr1	119700000	119800000	0.869734	0.851076	0.938241	-0.631141	-0.679154	-0.536989
chr1-119800000	chr1	119800000	119900000	0.826597	0.894349	0.933611	-0.0419108	-0.071394	0.14285
chr1-119900000	chr1	119900000	120000000	0.795314	0.899849	0.897414	-1.00116	-0.240865	-0.102726
chr1-121400000	chr1	121400000	121500000	0.20498	0.516349	0.683107	-0.752671	0.208645	-0.732155
chr1-143600000	chr1	143600000	143700000	0.629263	0.720577	0.548825	-0.973097	-0.0480072	-0.188529
chr1-143700000	chr1	143700000	143800000	0.560615	0.829863	0.839729	0.0723681	0.346736	0.285404
chr1-145600000	chr1	145600000	145700000	0.713057	0.724686	0.789416	0.120638	0.204765	0.461942
chr1-145700000	chr1	145700000	145800000	0.833778	0.798745	0.853245	1.40192	1.34139	0.988226
chr1-145800000	chr1	145800000	145900000	0.841301	0.825999	0.921903	1.63217	1.31208	1.36367
chr1-145900000	chr1	145900000	146000000	0.859026	0.816948	0.937243	1.51624	1.58407	1.60608
chr1-146000000	chr1	146000000	146100000	0.858023	0.813136	0.930505	1.25664	1.49622	1.25504
chr1-147000000	chr1	147000000	147100000	0.537334	0.242007	0.75366	0.678421	-0.359723	0.0429003
chr1-147100000	chr1	147100000	147200000	0.562452	0.72099	0.905999	0.285039	-0.434835	-0.0587256
chr1-147200000	chr1	147200000	147300000	0.810024	0.822724	0.871189	0.30131	0.347934	0.0326845
chr1-147300000	chr1	147300000	147400000	0.797002	0.820138	0.960292	0.011307	-0.619501	-0.705615
chr1-147400000	chr1	147400000	147500000	0.754247	0.80641	0.928813	-0.787086	-0.609665	-0.750102
chr1-147500000	chr1	147500000	147600000	0.717512	0.715976	0.912913	0.622979	-0.0107671	-0.0468764
chr1-147600000	chr1	147600000	147700000	0.798044	0.799993	0.945622	0.127839	-0.0131138	0.106416
chr1-147700000	chr1	147700000	147800000	0.893882	0.898871	0.96963	-0.686836	-0.95168	-0.913117
chr1-147800000	chr1	147800000	147900000	0.85271	0.815392	0.919687	0.0780221	0.18596	-0.468923
chr1-147900000	chr1	147900000	148000000	0.907537	0.933577	0.947189	-1.6942	-1.43943	-1.04467
chr1-148300000	chr1	148300000	148400000	0.719614	0.743465	0.945222	0.420289	0.493609	0.459355
chr1-149800000	chr1	149800000	149900000	0.94826	0.951929	0.959677	0.00688192	0.0319894	0.309729
chr1-149900000	chr1	149900000	150000000	0.844497	0.804511	0.920831	1.10315	1.36557	1.20455
chr1-150000000	chr1	150000000	150100000	0.821476	0.826055	0.9455	0.845934	1.1864	1.16853
chr1-150100000	chr1	150100000	150200000	0.859934	0.859427	0.93166	1.30813	1.35253	1.34575
chr1-150200000	chr1	150200000	150300000	0.869989	0.850747	0.95203	1.50764	1.44938	1.50013
chr1-150300000	chr1	150300000	150400000	0.865553	0.835663	0.954236	1.61731	1.44257	1.56523
chr1-150400000	chr1	150400000	150500000	0.860685	0.849898	0.952815	1.35019	1.52114	1.41858
chr1-150500000	chr1	150500000	150600000	0.837071	0.8102	0.947645	1.57238	1.45892	1.53627
chr1-150600000	chr1	150600000	150700000	0.834865	0.820422	0.947881	1.32814	1.36765	1.49583
chr1-150700000	chr1	150700000	150800000	0.8886	0.848353	0.93909	1.39042	1.36879	1.23595
chr1-150800000	chr1	150800000	150900000	0.813175	0.820172	0.953594	1.15562	1.35038	1.60596
chr1-150900000	chr1	150900000	151000000	0.8537	0.823623	0.951112	1.36698	1.4228	1.44238
chr1-151000000	chr1	151000000	151100000	0.857211	0.866054	0.956604	1.60705	1.38931	1.495
chr1-151100000	chr1	151100000	151200000	0.815352	0.844887	0.935579	1.25385	1.56325	1.19088
chr1-151200000	chr1	151200000	151300000	0.854536	0.824404	0.956049	1.4586	1.56092	1.46685
chr1-151300000	chr1	151300000	151400000	0.83468	0.819185	0.949427	1.59493	1.46106	1.30742
chr1-151400000	chr1	151400000	151500000	0.872193	0.852725	0.941204	1.44515	1.36539	1.22556
chr1-151500000	chr1	151500000	151600000	0.826394	0.787494	0.944835	1.07503	1.45236	1.39181
chr1-151600000	chr1	151600000	151700000	0.851979	0.844562	0.947465	1.31525	1.51883	1.64622
chr1-151700000	chr1	151700000	151800000	0.72067	0.712839	0.885827	0.248389	0.949213	0.97066
chr1-151800000	chr1	151800000	151900000	0.789565	0.766749	0.887527	0.436972	1.16056	1.34179
chr1-151900000	chr1	151900000	152000000	0.746302	0.765068	0.91658	0.390505	1.43913	1.18948
chr1-152000000	chr1	152000000	152100000	0.837263	0.876115	0.925282	-0.261065	0.462802	0.558937
chr1-152100000	chr1	152100000	152200000	0.894735	0.896962	0.963794	-1.08411	0.203326	0.182807
chr1-152200000	chr1	152200000	152300000	0.887599	0.938294	0.970411	-0.827283	-0.890944	-0.469785
chr1-152300000	chr1	152300000	152400000	0.957173	0.974874	0.971887	-1.4677	-0.495893	-0.301008
chr1-152400000	chr1	152400000	152500000	0.940927	0.941372	0.980998	-0.933948	-0.411176	-0.471609
chr1-152500000	chr1	152500000	152600000	0.93103	0.965637	0.978906	-0.590614	-0.334843	-0.0523638
chr1-152600000	chr1	152600000	152700000	0.899884	0.962088	0.960777	-1.0723	-0.632404	-0.257654
chr1-152700000	chr1	152700000	152800000	0.848145	0.882713	0.967212	-1.14133	-0.597844	-0.202414
chr1-152800000	chr1	152800000	152900000	0.88963	0.917115	0.968005	-0.960854	-0.434354	-0.638468
chr1-152900000	chr1	152900000	153000000	0.886176	0.933785	0.962161	-1.16888	-0.536742	-0.489174
chr1-153000000	chr1	153000000	153100000	0.934445	0.917135	0.962403	-1.03899	-0.240981	-0.605651
chr1-153100000	chr1	153100000	153200000	0.938451	0.952233	0.96134	-1.19263	-0.690301	-0.334297
chr1-153200000	chr1	153200000	153300000	0.90382	0.930093	0.956464	-0.78455	0.263275	0.0523034
chr1-153300000	chr1	153300000	153400000	0.807466	0.791103	0.849067	0.174956	0.514204	0.979889
chr1-153400000	chr1	153400000	153500000	0.84116	0.843575	0.896534	0.40655	0.730777	0.879838
chr1-153500000	chr1	153500000	153600000	0.869564	0.844425	0.913986	1.23767	1.46345	1.20728
chr1-153600000	chr1	153600000	153700000	0.782388	0.80115	0.920271	1.33209	1.3245	1.37976
chr1-153700000	chr1	153700000	153800000	0.874254	0.851486	0.949783	1.59178	1.36991	1.27366
chr1-153800000	chr1	153800000	153900000	0.872095	0.857842	0.932475	1.41594	1.43294	1.21452
chr1-153900000	chr1	153900000	154000000	0.878568	0.870842	0.947932	1.35097	1.40319	1.38244
chr1-154000000	chr1	154000000	154100000	0.883973	0.871234	0.94822	1.54513	1.29836	1.12349
chr1-154100000	chr1	154100000	154200000	0.857799	0.844861	0.950627	1.3692	1.35084	1.39759
chr1-154200000	chr1	154200000	154300000	0.883807	0.880951	0.953497	1.37507	1.44035	1.24111
chr1-154300000	chr1	154300000	154400000	0.86587	0.866491	0.955681	1.28184	1.30292	1.23817
chr1-154400000	chr1	154400000	154500000	0.815111	0.790218	0.953733	1.30181	1.44237	1.09575
chr1-154500000	chr1	154500000	154600000	0.83811	0.794323	0.91569	0.871012	1.18837	1.31215
chr1-154600000	chr1	154600000	154700000	0.842326	0.813626	0.947536	1.15977	1.22472	0.892045
chr1-154700000	chr1	154700000	154800000	0.727662	0.679272	0.905684	0.77274	1.26983	1.18435
chr1-154800000	chr1	154800000	154900000	0.702883	0.689609	0.858697	0.13013	0.765001	1.06944
chr1-154900000	chr1	154900000	155000000	0.833634	0.819969	0.949401	1.00535	1.42007	1.25073
chr1-155000000	chr1	155000000	155100000	0.882754	0.892105	0.936474	1.14691	1.28976	1.22194
chr1-155100000	chr1	155100000	155200000	0.852617	0.860849	0.935655	1.02532	1.31083	1.28144
chr1-155200000	chr1	155200000	155300000	0.867234	0.862896	0.960288	1.33132	1.38817	1.27254
chr1-155300000	chr1	155300000	155400000	0.831876	0.814317	0.944186	1.2634	1.49007	1.24445
chr1-155400000	chr1	155400000	155500000	0.876409	0.848019	0.949105	1.43898	1.12095	1.2397
chr1-155500000	chr1	155500000	155600000	0.85721	0.824375	0.934497	1.62339	1.38409	1.17662
chr1-155600000	chr1	155600000	155700000	0.866093	0.851753	0.93349	0.999081	1.36377	0.903872
chr1-155700000	chr1	155700000	155800000	0.839201	0.842783	0.946128	0.983348	1.14154	1.30448
chr1-155800000	chr1	155800000	155900000	0.877359	0.857308	0.946642	1.46001	1.36429	1.17986
chr1-155900000	chr1	155900000	156000000	0.860063	0.843847	0.960201	1.19437	1.43462	1.40461
chr1-156000000	chr1	156000000	156100000	0.869975	0.867066	0.952844	1.52194	1.28593	1.31128
chr1-156100000	chr1	156100000	156200000	0.857929	0.855345	0.957022	1.36106	1.31699	1.2857
chr1-156200000	chr1	156200000	156300000	0.858053	0.84753	0.959469	1.12886	1.39434	1.37687
chr1-156300000	chr1	156300000	156400000	0.843481	0.821168	0.953811	1.38404	1.30264	1.25163
chr1-156400000	chr1	156400000	156500000	0.771379	0.768348	0.94421	1.11102	1.48953	1.45273
chr1-156500000	chr1	156500000	156600000	0.803051	0.812964	0.95179	1.02074	1.30256	1.39122
chr1-156600000	chr1	156600000	156700000	0.812256	0.786393	0.908699	1.15071	1.30159	1.45234
chr1-156700000	chr1	156700000	156800000	0.860201	0.872476	0.932425	1.45058	1.45664	1.39979
chr1-156800000	chr1	156800000	156900000	0.805606	0.814848	0.921246	0.18009	1.06061	0.975315
chr1-156900000	chr1	156900000	157000000	0.802598	0.78832	0.913443	-0.11667	0.851655	0.795687
chr1-157000000	chr1	157000000	157100000	0.856796	0.870415	0.946355	0.819583	0.922625	1.24925
chr1-157100000	chr1	157100000	157200000	0.904217	0.932655	0.9442	-0.144147	0.7016	0.788589
chr1-157200000	chr1	157200000	157300000	0.967491	0.959988	0.981694	-0.476216	0.0976319	0.408592
chr1-157300000	chr1	157300000	157400000	0.959849	0.955561	0.973257	-0.408015	0.146035	0.471628
chr1-157400000	chr1	157400000	157500000	0.954574	0.966118	0.979481	-0.378094	0.29134	0.556327
chr1-157500000	chr1	157500000	157600000	0.947653	0.942483	0.967494	-0.118251	0.454516	0.378064
chr1-157600000	chr1	157600000	157700000	0.956789	0.942341	0.978074	-0.524487	0.348354	0.602368
chr1-157700000	chr1	157700000	157800000	0.954212	0.953162	0.963644	-0.372479	0.48494	0.406321
chr1-157800000	chr1	157800000	157900000	0.934168	0.946329	0.953984	-0.034641	0.766973	0.793612
chr1-157900000	chr1	157900000	158000000	0.914257	0.926097	0.960314	0.101337	0.683718	0.682004
chr1-158000000	chr1	158000000	158100000	0.945024	0.961679	0.971457	0.00704457	0.625223	0.566205
chr1-158100000	chr1	158100000	158200000	0.893735	0.891983	0.954772	-0.189673	0.824984	0.981312
chr1-158200000	chr1	158200000	158300000	0.840633	0.853387	0.955253	-0.494912	0.788359	0.587058
chr1-158300000	chr1	158300000	158400000	0.882091	0.899773	0.954911	-0.374575	0.66895	0.81533
chr1-158400000	chr1	158400000	158500000	0.950191	0.969381	0.970191	-0.494317	0.798267	0.607299
chr1-158500000	chr1	158500000	158600000	0.965776	0.94759	0.97055	-0.754461	0.325991	0.679297
chr1-158600000	chr1	158600000	158700000	0.96953	0.970065	0.98285	-0.626026	0.461489	0.61365
chr1-158700000	chr1	158700000	158800000	0.954843	0.960768	0.966977	-0.498111	0.496236	0.456364
chr1-158800000	chr1	158800000	158900000	0.952138	0.959787	0.961016	0.0377232	0.363077	0.482935
chr1-158900000	chr1	158900000	159000000	0.952264	0.969858	0.969729	-0.439376	0.500511	0.575443
chr1-159000000	chr1	159000000	159100000	0.940324	0.934072	0.958511	-0.233076	0.540599	0.841021
chr1-159100000	chr1	159100000	159200000	0.965516	0.964426	0.975459	-0.420182	0.381474	0.410154
chr1-159200000	chr1	159200000	159300000	0.948578	0.938497	0.971148	0.119411	0.439953	0.412224
chr1-159300000	chr1	159300000	159400000	0.945206	0.928802	0.975714	-0.501673	0.209185	0.320646
chr1-159400000	chr1	159400000	159500000	0.971552	0.962267	0.97353	-0.641411	0.193125	0.514766
chr1-159500000	chr1	159500000	159600000	0.975843	0.956175	0.982023	-0.61338	0.20149	0.610281
chr1-159600000	chr1	159600000	159700000	0.961848	0.946244	0.965241	-0.204503	0.402488	0.709079
chr1-159700000	chr1	159700000	159800000	0.927935	0.936394	0.931768	-0.202065	0.600758	0.424109
chr1-159800000	chr1	159800000	159900000	0.937441	0.942826	0.961245	0.488269	1.05271	0.849513
chr1-159900000	chr1	159900000	160000000	0.863215	0.872315	0.954335	0.17772	1.14723	1.13067
chr1-160000000	chr1	160000000	160100000	0.950013	0.954252	0.960993	0.289787	0.455568	0.818276
chr1-160100000	chr1	160100000	160200000	0.837052	0.822894	0.90965	0.900739	1.1982	1.23642
chr1-160200000	chr1	160200000	160300000	0.819572	0.837089	0.897556	1.25655	1.40183	1.32602
chr1-160300000	chr1	160300000	160400000	0.809107	0.775495	0.914787	1.2211	1.39507	1.14745
chr1-160400000	chr1	160400000	160500000	0.842495	0.884111	0.922559	0.349362	1.42933	1.08166
chr1-160500000	chr1	160500000	160600000	0.769948	0.756352	0.926627	-0.331718	1.04485	1.3795
chr1-160600000	chr1	160600000	160700000	0.899437	0.854681	0.873616	0.220528	0.636751	1.11084
chr1-160700000	chr1	160700000	160800000	0.757347	0.748216	0.887538	0.412967	1.14077	1.33073
chr1-160800000	chr1	160800000	160900000	0.753024	0.830813	0.900517	0.923497	1.46767	1.40637
chr1-160900000	chr1	160900000	161000000	0.844026	0.808753	0.928467	1.57474	1.49132	1.40522
chr1-161000000	chr1	161000000	161100000	0.810566	0.796488	0.930793	1.25871	1.77425	1.59191
chr1-161100000	chr1	161100000	161200000	0.766342	0.800965	0.922306	1.38396	1.61085	1.57232
chr1-161200000	chr1	161200000	161300000	0.770623	0.760179	0.936292	1.40121	1.63616	1.53608
chr1-161300000	chr1	161300000	161400000	0.819909	0.807932	0.942139	1.63659	1.44075	1.59633
chr1-161400000	chr1	161400000	161500000	0.689249	0.615494	0.885519	0.916256	0.929505	1.0112
chr1-161500000	chr1	161500000	161600000	0.765961	0.663254	0.762099	0.442658	-0.828778	-0.276073
chr1-161600000	chr1	161600000	161700000	0.621751	0.631283	0.826942	-0.0795873	-0.125926	0.593476
chr1-161700000	chr1	161700000	161800000	0.787537	0.814248	0.839275	0.992894	0.813474	1.20011
chr1-161800000	chr1	161800000	161900000	0.822399	0.820078	0.901674	0.0947511	0.264127	-0.0258838
chr1-161900000	chr1	161900000	162000000	0.873964	0.893853	0.910682	-0.553806	0.185652	-0.0413892
chr1-162000000	chr1	162000000	162100000	0.811577	0.865144	0.908003	-0.0503154	-0.215102	0.213984
chr1-162100000	chr1	162100000	162200000	0.915743	0.925294	0.949325	-0.967993	-0.609511	-0.830743
chr1-162200000	chr1	162200000	162300000	0.902347	0.88128	0.927293	-0.581289	-0.158156	-0.619952
chr1-162300000	chr1	162300000	162400000	0.901669	0.910667	0.974285	-0.794713	-0.723876	-0.717246
chr1-162400000	chr1	162400000	162500000	0.560036	0.574298	0.902351	1.24207	0.467553	0.406986
chr1-162500000	chr1	162500000	162600000	0.701304	0.708567	0.86005	1.28147	0.904388	0.91769
chr1-162600000	chr1	162600000	162700000	0.76718	0.737825	0.903879	0.21205	-0.499229	-0.494972
chr1-162700000	chr1	162700000	162800000	0.886924	0.910445	0.965161	-0.879995	-1.15225	-1.10833
chr1-162800000	chr1	162800000	162900000	0.919531	0.927392	0.966042	-1.52548	-1.15427	-0.944569
chr1-162900000	chr1	162900000	163000000	0.911926	0.941835	0.969237	-1.5362	-1.28763	-1.07374
chr1-163000000	chr1	163000000	163100000	0.89208	0.916307	0.966088	-0.479584	-1.2439	-1.14986
chr1-163100000	chr1	163100000	163200000	0.916966	0.931078	0.977576	-1.34204	-0.984258	-1.10575
chr1-163200000	chr1	163200000	163300000	0.912771	0.934971	0.966611	-1.13125	-1.05987	-1.19514
chr1-163300000	chr1	163300000	163400000	0.92877	0.935716	0.975269	-0.870327	-0.89258	-0.936404
chr1-163400000	chr1	163400000	163500000	0.930761	0.952915	0.967416	-1.14909	-0.993934	-1.06467
chr1-163500000	chr1	163500000	163600000	0.916039	0.954064	0.964969	-1.69915	-1.12018	-0.900562
chr1-163600000	chr1	163600000	163700000	0.937951	0.959734	0.975596	-1.87514	-1.39521	-1.13608
chr1-163700000	chr1	163700000	163800000	0.895058	0.962749	0.970018	-1.94993	-1.75081	-1.47974
chr1-163800000	chr1	163800000	163900000	0.926536	0.96309	0.97249	-1.8026	-1.49756	-1.42399
chr1-163900000	chr1	163900000	164000000	0.916592	0.937473	0.950494	-1.60279	-1.08712	-1.33911
chr1-164000000	chr1	164000000	164100000	0.873649	0.866437	0.96581	-0.80449	-1.37302	-1.59648
chr1-164100000	chr1	164100000	164200000	0.902239	0.952282	0.967069	-1.5147	-1.29867	-1.39023
chr1-164200000	chr1	164200000	164300000	0.919476	0.941148	0.97159	-1.52704	-1.44149	-1.58144
chr1-164300000	chr1	164300000	164400000	0.866584	0.906274	0.943817	-0.880747	-0.921548	-1.03255
chr1-164400000	chr1	164400000	164500000	0.74987	0.873635	0.886135	-0.0346894	-0.588373	-0.222086
chr1-164500000	chr1	164500000	164600000	0.677973	0.784593	0.856498	0.139134	0.0399072	-0.212564
chr1-164600000	chr1	164600000	164700000	0.823912	0.884418	0.909525	-0.368513	-0.806496	-0.584428
chr1-164700000	chr1	164700000	164800000	0.816509	0.859756	0.941105	-0.356269	-0.663749	-0.941572
chr1-164800000	chr1	164800000	164900000	0.931148	0.950828	0.971187	-1.06523	-1.06012	-0.996351
chr1-164900000	chr1	164900000	165000000	0.886461	0.907604	0.963233	-1.15136	-1.17913	-0.869906
chr1-165000000	chr1	165000000	165100000	0.942379	0.953269	0.979591	-1.45741	-0.910206	-1.13795
chr1-165100000	chr1	165100000	165200000	0.937374	0.962583	0.980958	-1.99322	-1.07128	-1.28274
chr1-165200000	chr1	165200000	165300000	0.920204	0.939571	0.977925	-0.932244	-1.17602	-1.08672
chr1-165300000	chr1	165300000	165400000	0.92106	0.939668	0.982559	-1.13502	-1.07826	-1.04626
chr1-165400000	chr1	165400000	165500000	0.899783	0.928	0.972273	-1.0527	-1.00402	-1.08664
chr1-165500000	chr1	165500000	165600000	0.878467	0.910648	0.96256	-0.711654	-0.889174	-0.874182
chr1-165600000	chr1	165600000	165700000	0.726579	0.668931	0.877134	0.537485	0.349556	0.143763
chr1-165700000	chr1	165700000	165800000	0.709123	0.400102	0.65823	1.16547	0.748191	0.220235
chr1-165800000	chr1	165800000	165900000	0.628116	0.582071	0.834687	0.417987	0.243822	0.125225
chr1-165900000	chr1	165900000	166000000	0.905152	0.908647	0.945009	-0.162196	-0.284378	-0.280064
chr1-166000000	chr1	166000000	166100000	0.936704	0.935671	0.976383	-1.28389	-1.19908	-1.3289
chr1-166100000	chr1	166100000	166200000	0.94483	0.946652	0.978923	-1.33255	-1.33811	-1.28405
chr1-166200000	chr1	166200000	166300000	0.890557	0.921094	0.968139	-0.821453	-1.27258	-1.46273
chr1-166300000	chr1	166300000	166400000	0.831469	0.873203	0.96245	-0.971937	-1.12892	-0.832316
chr1-166400000	chr1	166400000	166500000	0.898705	0.931394	0.978053	-1.19467	-1.12699	-1.29414
chr1-166500000	chr1	166500000	166600000	0.824468	0.918991	0.939075	-1.18092	-1.41606	-1.05199
chr1-166600000	chr1	166600000	166700000	0.902985	0.905831	0.976549	-0.629321	-1.07378	-1.34014
chr1-166700000	chr1	166700000	166800000	0.878425	0.903804	0.970481	-0.881064	-1.19989	-1.35185
chr1-166800000	chr1	166800000	166900000	0.691389	0.742967	0.927648	0.0730099	-0.937266	-0.643644
chr1-166900000	chr1	166900000	167000000	0.852792	0.84464	0.967189	-0.556443	-0.67542	-1.07069
chr1-167000000	chr1	167000000	167100000	0.741606	0.788066	0.917043	0.404857	-0.593072	-0.252783
chr1-167100000	chr1	167100000	167200000	0.773663	0.8407	0.907481	0.207109	-0.0561146	0.0245479
chr1-167200000	chr1	167200000	167300000	0.677476	0.617164	0.753234	0.339831	0.375664	0.563563
chr1-167300000	chr1	167300000	167400000	0.745036	0.662415	0.793451	1.00964	0.67762	0.713976
chr1-167400000	chr1	167400000	167500000	0.681929	0.735078	0.778299	0.541169	0.466787	0.366186
chr1-167500000	chr1	167500000	167600000	0.789663	0.76811	0.789669	0.565961	0.740283	0.375634
chr1-167600000	chr1	167600000	167700000	0.644575	0.596392	0.774127	0.684993	0.287295	0.110146
chr1-167700000	chr1	167700000	167800000	0.666137	0.723056	0.799257	1.11382	1.05634	0.809645
chr1-167800000	chr1	167800000	167900000	0.705344	0.688723	0.784215	1.28028	0.863391	0.933667
chr1-167900000	chr1	167900000	168000000	0.792581	0.67025	0.843342	1.11017	1.0776	0.970021
chr1-168000000	chr1	168000000	168100000	0.622955	0.553796	0.866663	0.640099	0.166261	0.246725
chr1-168100000	chr1	168100000	168200000	0.723117	0.788172	0.831853	1.20768	0.987177	1.20308
chr1-168200000	chr1	168200000	168300000	0.764063	0.795666	0.811023	0.768823	0.461954	0.638797
chr1-168300000	chr1	168300000	168400000	0.814533	0.883461	0.937832	-0.0909537	-0.346293	-0.147976
chr1-168400000	chr1	168400000	168500000	0.914167	0.917617	0.968087	-0.447971	-0.234225	-0.282611
chr1-168500000	chr1	168500000	168600000	0.937669	0.9394	0.968746	-0.856054	-0.601862	-0.326805
chr1-168600000	chr1	168600000	168700000	0.905472	0.904469	0.96212	-0.505488	-0.541	-0.36688
chr1-168700000	chr1	168700000	168800000	0.92679	0.899438	0.947489	-0.835169	-0.277514	-0.547731
chr1-168800000	chr1	168800000	168900000	0.867742	0.931302	0.916538	-0.538457	-0.561221	0.0728957
chr1-168900000	chr1	168900000	169000000	0.937799	0.944723	0.945381	-1.02228	-0.5248	-0.224265
chr1-169000000	chr1	169000000	169100000	0.925117	0.922653	0.969371	-0.389419	-0.390747	-0.227592
chr1-169100000	chr1	169100000	169200000	0.90033	0.90076	0.939226	-0.0505782	-0.0556165	-0.112931
chr1-169200000	chr1	169200000	169300000	0.919014	0.922621	0.966309	-0.612954	-0.555485	-0.175514
chr1-169300000	chr1	169300000	169400000	0.921913	0.918196	0.971322	-0.571941	-0.416244	-0.281075
chr1-169400000	chr1	169400000	169500000	0.881308	0.830691	0.948413	0.317108	-0.311535	-0.596886
chr1-169500000	chr1	169500000	169600000	0.926681	0.952859	0.961844	-1.01924	-0.807982	-0.376523
chr1-169600000	chr1	169600000	169700000	0.881734	0.89403	0.950159	-0.591227	-0.125876	-0.436005
chr1-169700000	chr1	169700000	169800000	0.568257	0.693884	0.890444	1.00448	-0.586333	-0.200176
chr1-169800000	chr1	169800000	169900000	0.795567	0.797886	0.913568	0.00354684	0.0528621	-0.260191
chr1-169900000	chr1	169900000	170000000	0.737151	0.811132	0.941457	-0.687603	-1.02513	-0.77482
chr1-170000000	chr1	170000000	170100000	0.803938	0.893958	0.905533	-0.501013	-0.983398	-0.709594
chr1-170100000	chr1	170100000	170200000	0.831469	0.84001	0.96022	-0.50221	-1.39602	-1.54855
chr1-170200000	chr1	170200000	170300000	0.871979	0.918695	0.965515	-1.36421	-1.65767	-1.62501
chr1-170300000	chr1	170300000	170400000	0.882794	0.91476	0.963109	-1.40398	-1.30259	-1.62435
chr1-170400000	chr1	170400000	170500000	0.871799	0.910908	0.963685	-0.816256	-1.2258	-1.02349
chr1-170500000	chr1	170500000	170600000	0.794831	0.824597	0.941876	-0.496147	-0.900731	-1.01711
chr1-170600000	chr1	170600000	170700000	0.845682	0.901348	0.930242	-0.630775	-0.865392	-0.775647
chr1-170700000	chr1	170700000	170800000	0.834549	0.908318	0.95289	-1.07799	-1.39651	-1.23694
chr1-170800000	chr1	170800000	170900000	0.819538	0.895125	0.942769	-1.00234	-0.850606	-0.777826
chr1-170900000	chr1	170900000	171000000	0.866793	0.871908	0.955653	-1.02533	-1.04703	-0.996616
chr1-171000000	chr1	171000000	171100000	0.763847	0.802967	0.9394	-0.442657	-0.671484	-1.07309
chr1-171100000	chr1	171100000	171200000	0.725768	0.797125	0.937898	-0.0154286	-1.21822	-1.1197
chr1-171200000	chr1	171200000	171300000	0.825415	0.851182	0.960256	-0.464508	-1.11943	-0.812116
chr1-171300000	chr1	171300000	171400000	0.620593	0.567303	0.877691	0.869368	-0.13707	-0.333193
chr1-171400000	chr1	171400000	171500000	0.402606	0.572562	0.746728	0.96097	0.130652	0.602431
chr1-171500000	chr1	171500000	171600000	0.560576	0.549089	0.776296	0.597424	-0.0773703	0.320956
chr1-171600000	chr1	171600000	171700000	0.513161	0.531486	0.8027	0.803954	0.188603	0.197576
chr1-171700000	chr1	171700000	171800000	0.556928	0.44285	0.820667	0.837724	-0.0797754	-0.670621
chr1-171800000	chr1	171800000	171900000	0.780129	0.8443	0.935202	-0.463034	-1.15757	-0.996816
chr1-171900000	chr1	171900000	172000000	0.839555	0.870304	0.936604	-0.495809	-0.813118	-0.897312
chr1-172000000	chr1	172000000	172100000	0.897066	0.923058	0.961603	-1.08354	-1.12999	-1.33918
chr1-172100000	chr1	172100000	172200000	0.837623	0.899534	0.938299	-1.17942	-1.60692	-1.22604
chr1-172200000	chr1	172200000	172300000	0.838376	0.877465	0.951922	-0.617012	-1.13815	-1.49474
chr1-172300000	chr1	172300000	172400000	0.901474	0.914921	0.964859	-0.835506	-0.954063	-0.860899
chr1-172400000	chr1	172400000	172500000	0.881087	0.889547	0.905602	-0.186243	-0.181771	-0.502506
chr1-172500000	chr1	172500000	172600000	0.877571	0.894028	0.903877	-0.0943749	0.153721	0.0246685
chr1-172600000	chr1	172600000	172700000	0.847218	0.89499	0.932695	-0.181747	-0.273424	0.126892
chr1-172700000	chr1	172700000	172800000	0.937581	0.95301	0.973105	-0.383169	-0.253648	-0.128437
chr1-172800000	chr1	172800000	172900000	0.938206	0.946486	0.957936	-0.349353	-0.225417	-0.19519
chr1-172900000	chr1	172900000	173000000	0.948875	0.935405	0.974713	-0.440144	-0.223352	-0.537259
chr1-173000000	chr1	173000000	173100000	0.937414	0.948543	0.967529	-0.263538	-0.290021	-0.296599
chr1-173100000	chr1	173100000	173200000	0.895586	0.94908	0.970242	-0.584967	-0.71578	-0.540857
chr1-173200000	chr1	173200000	173300000	0.949408	0.961284	0.982438	-0.521485	-0.605743	-0.455264
chr1-173300000	chr1	173300000	173400000	0.919826	0.931916	0.974459	-0.25257	-0.456681	-0.268359
chr1-173400000	chr1	173400000	173500000	0.803435	0.880891	0.933003	0.424311	0.262905	0.353544
chr1-173500000	chr1	173500000	173600000	0.76432	0.803928	0.898921	0.199467	-0.0843598	0.260895
chr1-173600000	chr1	173600000	173700000	0.752106	0.737159	0.897591	0.360367	-0.00552594	-0.228427
chr1-173700000	chr1	173700000	173800000	0.783575	0.708982	0.842487	0.302343	0.557996	0.915466
chr1-173800000	chr1	173800000	173900000	0.775992	0.773629	0.906384	1.13598	1.02485	1.15219
chr1-173900000	chr1	173900000	174000000	0.819128	0.778186	0.898748	1.57704	1.38193	1.11839
chr1-174000000	chr1	174000000	174100000	0.770744	0.742827	0.897711	1.33787	0.971014	1.14932
chr1-174100000	chr1	174100000	174200000	0.664994	0.675258	0.85246	0.906776	0.782799	0.709701
chr1-174200000	chr1	174200000	174300000	0.756012	0.79451	0.91597	0.088221	0.119887	0.0163243
chr1-174300000	chr1	174300000	174400000	0.889817	0.880555	0.947975	-0.389413	-0.524447	-0.747712
chr1-174400000	chr1	174400000	174500000	0.784864	0.775917	0.944643	0.353565	-0.45314	-0.290728
chr1-174500000	chr1	174500000	174600000	0.553523	0.695154	0.853529	0.79905	-0.719433	-0.0674699
chr1-174600000	chr1	174600000	174700000	0.70813	0.722144	0.898681	0.0560395	-0.386829	-0.199609
chr1-174700000	chr1	174700000	174800000	0.647631	0.677144	0.879236	1.04236	0.126871	0.223869
chr1-174800000	chr1	174800000	174900000	0.612241	0.576656	0.808387	0.923487	0.616514	0.658385
chr1-174900000	chr1	174900000	175000000	0.635215	0.711636	0.7609	0.864406	0.70403	0.662274
chr1-175000000	chr1	175000000	175100000	0.861035	0.86978	0.970571	-0.0161747	-0.250568	-0.255587
chr1-175100000	chr1	175100000	175200000	0.947999	0.951679	0.980633	-0.87989	-0.823401	-0.793642
chr1-175200000	chr1	175200000	175300000	0.933019	0.938503	0.963502	-0.937004	-0.408378	-0.743886
chr1-175300000	chr1	175300000	175400000	0.953854	0.956598	0.983707	-0.799952	-0.514559	-0.653719
chr1-175400000	chr1	175400000	175500000	0.946443	0.962226	0.981842	-0.783529	-0.658388	-0.626794
chr1-175500000	chr1	175500000	175600000	0.962147	0.972524	0.981758	-1.42063	-0.918969	-0.672958
chr1-175600000	chr1	175600000	175700000	0.948703	0.962955	0.977795	-1.12205	-0.899691	-0.525016
chr1-175700000	chr1	175700000	175800000	0.932178	0.939523	0.981678	-0.926069	-0.906948	-0.959657
chr1-175800000	chr1	175800000	175900000	0.893986	0.925691	0.976817	-0.117419	-0.673798	-0.472959
chr1-175900000	chr1	175900000	176000000	0.854405	0.848466	0.947402	0.178056	-0.361351	-0.22727
chr1-176000000	chr1	176000000	176100000	0.743866	0.739975	0.912751	0.680224	0.438219	0.430186
chr1-176100000	chr1	176100000	176200000	0.716373	0.802281	0.875662	0.0471278	-0.0665642	0.123289
chr1-176200000	chr1	176200000	176300000	0.818655	0.725153	0.914229	0.542619	0.213465	-0.378245
chr1-176300000	chr1	176300000	176400000	0.958294	0.961541	0.979308	-1.05643	-0.657718	-0.905746
chr1-176400000	chr1	176400000	176500000	0.950187	0.964613	0.98454	-1.28596	-0.9431	-1.00971
chr1-176500000	chr1	176500000	176600000	0.960531	0.979295	0.979222	-1.40856	-1.11202	-0.899155
chr1-176600000	chr1	176600000	176700000	0.9639	0.973154	0.970926	-1.16744	-0.810299	-0.878198
chr1-176700000	chr1	176700000	176800000	0.926198	0.936458	0.978521	-0.832575	-0.928864	-0.798095
chr1-176800000	chr1	176800000	176900000	0.939339	0.965437	0.983038	-0.713898	-0.851039	-0.731126
chr1-176900000	chr1	176900000	177000000	0.936752	0.933258	0.984709	-1.14283	-0.878461	-0.931651
chr1-177000000	chr1	177000000	177100000	0.953238	0.964279	0.981122	-1.49546	-1.0453	-1.12495
chr1-177100000	chr1	177100000	177200000	0.905342	0.889348	0.982607	-0.482815	-0.997138	-0.849932
chr1-177200000	chr1	177200000	177300000	0.893927	0.93512	0.9723	-1.06155	-1.14772	-0.783851
chr1-177300000	chr1	177300000	177400000	0.945687	0.970591	0.980011	-1.46913	-1.2308	-0.956994
chr1-177400000	chr1	177400000	177500000	0.943516	0.959846	0.981708	-1.51399	-1.02551	-1.09373
chr1-177500000	chr1	177500000	177600000	0.897072	0.933823	0.976958	-0.947733	-1.33308	-1.17395
chr1-177600000	chr1	177600000	177700000	0.916785	0.951664	0.972029	-1.33928	-1.26397	-0.965576
chr1-177700000	chr1	177700000	177800000	0.962874	0.953889	0.976738	-1.52583	-0.918038	-1.01567
chr1-177800000	chr1	177800000	177900000	0.948288	0.959949	0.96647	-1.09785	-0.955096	-0.790634
chr1-177900000	chr1	177900000	178000000	0.920945	0.920256	0.965262	-0.422372	-0.415004	-0.691985
chr1-178000000	chr1	178000000	178100000	0.714506	0.763791	0.783742	-0.149131	-0.148516	0.00585447
chr1-178100000	chr1	178100000	178200000	0.726737	0.765055	0.824298	0.678273	0.270485	0.758895
chr1-178200000	chr1	178200000	178300000	0.74906	0.751223	0.880183	0.0774744	0.321162	-0.11926
chr1-178300000	chr1	178300000	178400000	0.75175	0.787229	0.730728	0.170394	0.307783	-0.198127
chr1-178400000	chr1	178400000	178500000	0.81884	0.785785	0.961969	-0.0770812	-0.363365	-0.57318
chr1-178500000	chr1	178500000	178600000	0.771319	0.730542	0.848855	0.627382	0.429451	0.512186
chr1-178600000	chr1	178600000	178700000	0.737462	0.648161	0.753175	1.15348	1.14462	0.649179
chr1-178700000	chr1	178700000	178800000	0.70558	0.570372	0.635495	1.41234	0.685935	0.449143
chr1-178800000	chr1	178800000	178900000	0.734859	0.810551	0.793824	0.825175	0.122986	0.598866
chr1-178900000	chr1	178900000	179000000	0.650587	0.624857	0.722725	0.692835	0.812136	0.76714
chr1-179000000	chr1	179000000	179100000	0.694823	0.724574	0.862107	1.31001	1.09196	1.20929
chr1-179100000	chr1	179100000	179200000	0.755666	0.77776	0.893312	1.21741	1.35359	1.34434
chr1-179200000	chr1	179200000	179300000	0.847829	0.825014	0.890106	1.62974	1.30596	1.26664
chr1-179300000	chr1	179300000	179400000	0.785247	0.763884	0.843371	1.35769	0.991695	1.06666
chr1-179400000	chr1	179400000	179500000	0.736435	0.713495	0.820817	1.33872	0.446849	0.527621
chr1-179500000	chr1	179500000	179600000	0.680873	0.724608	0.929557	0.41004	-0.448778	-0.420106
chr1-179600000	chr1	179600000	179700000	0.753505	0.796858	0.906771	0.0316216	0.185738	0.0131992
chr1-179700000	chr1	179700000	179800000	0.702237	0.714809	0.87781	0.414082	-0.183443	0.137304
chr1-179800000	chr1	179800000	179900000	0.702818	0.664056	0.819597	1.29618	1.00078	0.85417
chr1-179900000	chr1	179900000	180000000	0.783883	0.780821	0.886025	1.41159	1.21967	1.07431
chr1-180000000	chr1	180000000	180100000	0.535445	0.539595	0.788294	0.932588	0.828187	0.775071
chr1-180100000	chr1	180100000	180200000	0.686489	0.60924	0.810058	0.627468	0.884383	0.849228
chr1-180200000	chr1	180200000	180300000	0.795263	0.720548	0.891589	0.383452	0.531128	0.550033
chr1-180300000	chr1	180300000	180400000	0.657153	0.806568	0.710908	0.321885	0.675782	0.481752
chr1-180400000	chr1	180400000	180500000	0.64492	0.704887	0.797012	0.884779	0.349962	0.724072
chr1-180500000	chr1	180500000	180600000	0.821519	0.737737	0.850718	0.975043	0.743877	0.507657
chr1-180600000	chr1	180600000	180700000	0.781191	0.696615	0.766526	1.07068	0.695856	0.593504
chr1-180700000	chr1	180700000	180800000	0.678532	0.64306	0.828241	0.217405	0.815021	0.930246
chr1-180800000	chr1	180800000	180900000	0.740251	0.730558	0.830087	0.860575	0.812739	0.484779
chr1-180900000	chr1	180900000	181000000	0.797085	0.839081	0.813175	0.467784	0.712603	0.683355
chr1-181000000	chr1	181000000	181100000	0.718471	0.73107	0.835859	1.12369	1.17395	1.26113
chr1-181100000	chr1	181100000	181200000	0.682304	0.742103	0.851239	0.796894	0.878402	1.04694
chr1-181200000	chr1	181200000	181300000	0.864998	0.881846	0.96371	0.16138	-0.310545	-0.289225
chr1-181300000	chr1	181300000	181400000	0.889084	0.913862	0.953691	-0.340412	-0.425226	-0.25869
chr1-181400000	chr1	181400000	181500000	0.957843	0.960606	0.963215	-0.559858	-0.235675	-0.231279
chr1-181500000	chr1	181500000	181600000	0.913273	0.923694	0.954041	-0.193731	-0.231249	0.110732
chr1-181600000	chr1	181600000	181700000	0.906289	0.92569	0.95698	-0.117318	-0.422597	-0.416763
chr1-181700000	chr1	181700000	181800000	0.925535	0.940605	0.963248	-0.572075	-0.51176	-0.291567
chr1-181800000	chr1	181800000	181900000	0.922581	0.96243	0.962094	-0.529963	-0.587498	-0.395872
chr1-181900000	chr1	181900000	182000000	0.919349	0.924624	0.931163	-0.577256	-0.362948	-0.0106353
chr1-182000000	chr1	182000000	182100000	0.817846	0.818655	0.933755	1.04427	0.14703	0.126513
chr1-182100000	chr1	182100000	182200000	0.786426	0.739165	0.772213	0.933556	0.648982	0.814342
chr1-182200000	chr1	182200000	182300000	0.714485	0.692605	0.739223	1.00825	0.71124	0.985226
chr1-182300000	chr1	182300000	182400000	0.705413	0.685226	0.817187	1.26849	1.48337	1.11997
chr1-182400000	chr1	182400000	182500000	0.778034	0.770468	0.814635	0.392264	1.0568	0.731344
chr1-182500000	chr1	182500000	182600000	0.77344	0.649768	0.761332	0.207233	0.310541	1.17905
chr1-182600000	chr1	182600000	182700000	0.804944	0.838473	0.91204	0.223949	0.641764	0.691964
chr1-182700000	chr1	182700000	182800000	0.800979	0.807302	0.89925	0.583633	0.48383	0.900595
chr1-182800000	chr1	182800000	182900000	0.605427	0.664527	0.897603	0.908468	1.36093	1.32438
chr1-182900000	chr1	182900000	183000000	0.804602	0.772941	0.867468	1.24369	1.31681	1.17959
chr1-183000000	chr1	183000000	183100000	0.774482	0.757843	0.84225	1.56796	1.01324	1.05246
chr1-183100000	chr1	183100000	183200000	0.799736	0.821229	0.888262	1.25521	0.952684	1.23497
chr1-183200000	chr1	183200000	183300000	0.829154	0.782828	0.902382	1.11685	0.932532	1.02332
chr1-183300000	chr1	183300000	183400000	0.794561	0.745767	0.89596	0.962676	1.04841	1.22004
chr1-183400000	chr1	183400000	183500000	0.740273	0.730126	0.869827	1.27044	1.26363	1.29634
chr1-183500000	chr1	183500000	183600000	0.781025	0.806576	0.875509	1.29598	1.3094	1.27969
chr1-183600000	chr1	183600000	183700000	0.874255	0.845379	0.889449	0.207006	0.685605	1.1521
chr1-183700000	chr1	183700000	183800000	0.859474	0.731873	0.816262	0.879052	0.887033	0.527451
chr1-183800000	chr1	183800000	183900000	0.877038	0.890994	0.942871	-0.223804	0.638797	0.605863
chr1-183900000	chr1	183900000	184000000	0.929123	0.900907	0.916439	0.847814	0.439785	0.500012
chr1-184000000	chr1	184000000	184100000	0.937572	0.941911	0.958467	0.0943162	0.146948	0.0861148
chr1-184100000	chr1	184100000	184200000	0.832927	0.837568	0.905436	0.547535	0.259116	0.520824
chr1-184200000	chr1	184200000	184300000	0.858016	0.844977	0.884203	-0.0317976	0.0675341	0.548152
chr1-184300000	chr1	184300000	184400000	0.748516	0.832969	0.868887	0.875912	-0.0186785	0.390509
chr1-184400000	chr1	184400000	184500000	0.879128	0.903415	0.879681	-0.00928945	0.155101	0.319546
chr1-184500000	chr1	184500000	184600000	0.871621	0.864975	0.880371	0.797333	0.349481	0.620862
chr1-184600000	chr1	184600000	184700000	0.881704	0.845441	0.881109	0.680796	0.891152	0.380655
chr1-184700000	chr1	184700000	184800000	0.815851	0.805988	0.875014	0.933443	0.690764	1.03
chr1-184800000	chr1	184800000	184900000	0.824064	0.846794	0.873924	-0.0740983	-0.172083	0.135464
chr1-184900000	chr1	184900000	185000000	0.699808	0.708841	0.780211	0.657562	0.65816	0.360246
chr1-185000000	chr1	185000000	185100000	0.704143	0.747048	0.729728	0.963773	0.853235	0.803451
chr1-185100000	chr1	185100000	185200000	0.702182	0.714991	0.875802	0.485812	0.833104	0.866684
chr1-185200000	chr1	185200000	185300000	0.740975	0.870024	0.781096	-0.288103	0.0984666	0.348013
chr1-185300000	chr1	185300000	185400000	0.794415	0.840126	0.83556	0.178948	0.0763109	0.20189
chr1-185400000	chr1	185400000	185500000	0.813919	0.843423	0.887659	0.240259	0.238998	0.427591
chr1-185500000	chr1	185500000	185600000	0.815897	0.870923	0.874342	0.18882	-0.436488	0.139286
chr1-185600000	chr1	185600000	185700000	0.854514	0.847872	0.878232	-0.157344	0.0724959	-0.177731
chr1-185700000	chr1	185700000	185800000	0.840727	0.86324	0.904118	-0.942174	-0.930551	-1.17548
chr1-185800000	chr1	185800000	185900000	0.753535	0.748582	0.885774	-0.678376	-1.34959	-1.19355
chr1-185900000	chr1	185900000	186000000	0.788065	0.818112	0.947986	-0.931537	-1.47541	-1.42763
chr1-186000000	chr1	186000000	186100000	0.784152	0.834743	0.940431	-0.972989	-1.42507	-1.35909
chr1-186100000	chr1	186100000	186200000	0.780961	0.762732	0.915263	-0.590546	-1.03355	-1.47503
chr1-186200000	chr1	186200000	186300000	0.735908	0.799984	0.91229	-0.378372	-1.1037	-0.983753
chr1-186300000	chr1	186300000	186400000	0.835677	0.834478	0.93672	-0.241428	-0.597955	-0.446065
chr1-186400000	chr1	186400000	186500000	0.739375	0.788963	0.947634	0.44181	-0.689581	-0.515792
chr1-186500000	chr1	186500000	186600000	0.81368	0.842942	0.969242	-0.0599532	-1.4265	-1.15335
chr1-186600000	chr1	186600000	186700000	0.630488	0.6309	0.919361	0.608698	-0.430075	-0.416138
chr1-186700000	chr1	186700000	186800000	0.860902	0.865654	0.895666	-1.24538	-0.162186	-0.816122
chr1-186800000	chr1	186800000	186900000	0.856334	0.891776	0.926028	-0.568603	-0.884009	-0.56378
chr1-186900000	chr1	186900000	187000000	0.877967	0.889256	0.959611	-1.07299	-1.2403	-1.19098
chr1-187000000	chr1	187000000	187100000	0.933089	0.934007	0.967698	-1.58329	-1.39284	-1.2347
chr1-187100000	chr1	187100000	187200000	0.89629	0.928916	0.965444	-1.02095	-1.34625	-1.26875
chr1-187200000	chr1	187200000	187300000	0.89916	0.8994	0.940102	-1.02093	-0.835113	-1.13893
chr1-187300000	chr1	187300000	187400000	0.708798	0.793423	0.921534	-0.362622	-1.14638	-0.734626
chr1-187400000	chr1	187400000	187500000	0.856926	0.919169	0.954805	-1.22978	-1.40923	-1.22689
chr1-187500000	chr1	187500000	187600000	0.815472	0.827583	0.95536	-0.900661	-1.3682	-1.24197
chr1-187600000	chr1	187600000	187700000	0.884377	0.933875	0.956317	-1.54274	-1.34886	-1.50244
chr1-187700000	chr1	187700000	187800000	0.683978	0.810428	0.932035	-0.530697	-1.16309	-1.20797
chr1-187800000	chr1	187800000	187900000	0.839879	0.909655	0.90154	-1.73077	-1.56919	-1.43008
chr1-187900000	chr1	187900000	188000000	0.869365	0.915167	0.949621	-1.20615	-1.29816	-1.44969
chr1-188000000	chr1	188000000	188100000	0.68829	0.88307	0.901029	-0.834811	-1.07752	-0.616215
chr1-188100000	chr1	188100000	188200000	0.881521	0.911807	0.952297	-0.65522	-0.981155	-1.10559
chr1-188200000	chr1	188200000	188300000	0.825835	0.934322	0.959879	-1.28941	-1.69489	-1.52048
chr1-188300000	chr1	188300000	188400000	0.883631	0.863437	0.915774	-1.32689	-0.989285	-1.15262
chr1-188400000	chr1	188400000	188500000	0.851719	0.895161	0.921418	-1.2056	-1.29599	-1.21647
chr1-188500000	chr1	188500000	188600000	0.765738	0.828837	0.870482	-0.521394	-0.986665	-0.78138
chr1-188600000	chr1	188600000	188700000	0.905525	0.956437	0.966405	-1.65712	-1.60102	-1.4979
chr1-188700000	chr1	188700000	188800000	0.842903	0.895609	0.946749	-1.52446	-1.52408	-1.59709
chr1-188800000	chr1	188800000	188900000	0.899307	0.884306	0.967182	-1.60785	-1.36126	-1.58098
chr1-188900000	chr1	188900000	189000000	0.764906	0.814458	0.942731	-0.683605	-1.59979	-1.25798
chr1-189000000	chr1	189000000	189100000	0.652903	0.809394	0.934997	-0.071178	-0.963686	-0.882585
chr1-189100000	chr1	189100000	189200000	0.858858	0.906373	0.95032	-1.17191	-1.72081	-1.30384
chr1-189200000	chr1	189200000	189300000	0.798245	0.878081	0.978499	-1.5564	-1.61742	-1.80423
chr1-189300000	chr1	189300000	189400000	0.719515	0.788371	0.950559	-0.788802	-1.63784	-1.87856
chr1-189400000	chr1	189400000	189500000	0.888436	0.877992	0.857353	-1.61934	-1.1323	-1.5502
chr1-189500000	chr1	189500000	189600000	0.863495	0.799509	0.960231	-1.21163	-1.01475	-1.20938
chr1-189600000	chr1	189600000	189700000	0.914263	0.905515	0.983113	-1.87986	-1.47767	-1.60265
chr1-189700000	chr1	189700000	189800000	0.874664	0.893104	0.950833	-1.25474	-0.945175	-1.1722
chr1-189800000	chr1	189800000	189900000	0.790088	0.899879	0.94508	-1.17159	-1.11605	-1.04008
chr1-189900000	chr1	189900000	190000000	0.812738	0.909384	0.921607	-1.06633	-1.55336	-1.27516
chr1-190000000	chr1	190000000	190100000	0.941119	0.935685	0.954426	-1.87559	-1.43027	-1.30532
chr1-190100000	chr1	190100000	190200000	0.888391	0.929288	0.962737	-1.53727	-1.01282	-1.53196
chr1-190200000	chr1	190200000	190300000	0.904926	0.913709	0.968854	-1.32314	-1.20126	-1.3307
chr1-190300000	chr1	190300000	190400000	0.859696	0.919636	0.963604	-1.98885	-1.55472	-1.58807
chr1-190400000	chr1	190400000	190500000	0.77367	0.811414	0.97195	-0.608254	-1.26922	-1.58171
chr1-190500000	chr1	190500000	190600000	0.819044	0.901739	0.953852	-1.68633	-1.64874	-1.60963
chr1-190600000	chr1	190600000	190700000	0.906744	0.935916	0.926272	-1.88975	-1.39759	-1.18071
chr1-190700000	chr1	190700000	190800000	0.882012	0.853783	0.976768	-1.24264	-1.32973	-1.74673
chr1-190800000	chr1	190800000	190900000	0.923214	0.950447	0.962906	-1.40833	-1.14961	-1.2266
chr1-190900000	chr1	190900000	191000000	0.927346	0.897626	0.973958	-1.46449	-1.16249	-1.54267
chr1-191000000	chr1	191000000	191100000	0.958266	0.951217	0.977742	-1.87936	-1.58122	-1.73117
chr1-191100000	chr1	191100000	191200000	0.882435	0.838447	0.959991	-1.2349	-1.11157	-1.3278
chr1-191200000	chr1	191200000	191300000	0.863441	0.933357	0.959218	-1.58003	-1.12028	-1.36648
chr1-191300000	chr1	191300000	191400000	0.854369	0.889827	0.952563	-1.68233	-1.39464	-1.57176
chr1-191400000	chr1	191400000	191500000	0.765821	0.857468	0.914377	-0.504721	-1.43583	-1.21161
chr1-191500000	chr1	191500000	191600000	0.884832	0.918108	0.956236	-1.39114	-1.40689	-1.48191
chr1-191600000	chr1	191600000	191700000	0.821846	0.908786	0.91446	-0.743264	-1.26905	-1.21942
chr1-191700000	chr1	191700000	191800000	0.875323	0.905678	0.952088	-1.33154	-0.871524	-0.96275
chr1-191800000	chr1	191800000	191900000	0.911937	0.936347	0.961951	-1.44046	-1.40803	-1.39239
chr1-191900000	chr1	191900000	192000000	0.914114	0.923255	0.980064	-1.22567	-1.42462	-1.42712
chr1-192000000	chr1	192000000	192100000	0.918631	0.947207	0.975605	-1.25488	-1.11285	-1.27465
chr1-192100000	chr1	192100000	192200000	0.882869	0.914783	0.958868	-0.884723	-0.778628	-0.822023
chr1-192200000	chr1	192200000	192300000	0.867783	0.92159	0.969698	-0.847317	-1.29597	-0.966122
chr1-192300000	chr1	192300000	192400000	0.865433	0.87255	0.972203	-0.710305	-1.19025	-1.02396
chr1-192400000	chr1	192400000	192500000	0.941287	0.923534	0.979064	-1.29652	-1.07384	-1.29518
chr1-192500000	chr1	192500000	192600000	0.868841	0.900555	0.93873	-0.491064	-0.701914	-0.862222
chr1-192600000	chr1	192600000	192700000	0.892873	0.92069	0.976572	-1.27994	-1.26783	-1.02138
chr1-192700000	chr1	192700000	192800000	0.897172	0.931475	0.948719	-0.716063	-0.858145	-0.517433
chr1-192800000	chr1	192800000	192900000	0.871103	0.855874	0.955093	-0.358206	-0.484706	-0.426922
chr1-192900000	chr1	192900000	193000000	0.867028	0.847804	0.936557	-0.356915	-0.480328	-0.620489
chr1-193000000	chr1	193000000	193100000	0.866057	0.801229	0.904081	-0.214483	-0.040039	-0.505545
chr1-193100000	chr1	193100000	193200000	0.687443	0.585907	0.827456	0.657501	0.218115	-0.334463
chr1-193200000	chr1	193200000	193300000	0.796912	0.842494	0.959248	-0.469444	-0.912849	-0.607917
chr1-193300000	chr1	193300000	193400000	0.85138	0.90396	0.919017	-0.876206	-1.3711	-0.941281
chr1-193400000	chr1	193400000	193500000	0.914421	0.907926	0.955265	-0.876147	-1.0372	-1.63141
chr1-193500000	chr1	193500000	193600000	0.955073	0.933458	0.946115	-1.23492	-0.857885	-1.665
chr1-193600000	chr1	193600000	193700000	0.811277	0.895195	0.938967	-0.965391	-1.52319	-1.65163
chr1-193700000	chr1	193700000	193800000	0.807603	0.850266	0.955491	-1.53374	-1.70207	-1.5439
chr1-193800000	chr1	193800000	193900000	0.837132	0.822015	0.926852	-1.91474	-1.12006	-1.21023
chr1-193900000	chr1	193900000	194000000	0.783812	0.892841	0.817881	-0.601962	-1.0031	-0.947135
chr1-194000000	chr1	194000000	194100000	0.866614	0.911746	0.939037	-1.76363	-1.14092	-1.51055
chr1-194100000	chr1	194100000	194200000	0.836787	0.907328	0.919044	-0.7497	-1.29029	-0.985085
chr1-194200000	chr1	194200000	194300000	0.85046	0.908383	0.891589	-1.08202	-1.16757	-1.09669
chr1-194300000	chr1	194300000	194400000	0.832168	0.865296	0.934224	-0.742547	-0.832406	-1.26841
chr1-194400000	chr1	194400000	194500000	0.73124	0.793931	0.86662	-0.483744	-1.15665	-0.99902
chr1-194500000	chr1	194500000	194600000	0.695236	0.796164	0.702861	-0.080371	-0.411702	-0.644541
chr1-194600000	chr1	194600000	194700000	0.770389	0.891776	0.817048	-1.23745	-1.19644	-1.31724
chr1-194700000	chr1	194700000	194800000	0.849079	0.858372	0.882616	-1.34101	-0.661779	-1.54499
chr1-194800000	chr1	194800000	194900000	0.803554	0.691151	0.703189	0.218623	-0.1713	-0.940679
chr1-194900000	chr1	194900000	195000000	0.799765	0.873202	0.870034	-0.35922	-1.0695	-0.619924
chr1-195000000	chr1	195000000	195100000	0.623957	0.627006	0.916565	0.005484	-1.07597	-1.21322
chr1-195100000	chr1	195100000	195200000	0.778843	0.690867	0.880471	0.0627724	-0.950409	-0.766016
chr1-195200000	chr1	195200000	195300000	0.7314	0.836037	0.725051	-1.74584	-1.21085	-0.714547
chr1-195300000	chr1	195300000	195400000	0.819612	0.655494	0.824662	-1.29787	-1.09844	-0.51941
chr1-195400000	chr1	195400000	195500000	0.713503	0.695664	0.858898	-0.748226	-1.42684	-1.16911
chr1-195500000	chr1	195500000	195600000	0.682161	0.735297	0.901844	-0.244343	-0.773065	-0.980143
chr1-195600000	chr1	195600000	195700000	0.564273	0.437996	0.668841	0.259352	-0.464557	-0.785339
chr1-195700000	chr1	195700000	195800000	0.74953	0.840183	0.836967	-0.649841	-0.898829	-1.02942
chr1-195800000	chr1	195800000	195900000	0.802294	0.822106	0.90871	-0.627939	-1.31835	-1.05231
chr1-195900000	chr1	195900000	196000000	0.849983	0.817112	0.823262	-1.34264	-1.31005	-1.62544
chr1-196000000	chr1	196000000	196100000	0.815091	0.919714	0.858456	-1.49976	-1.54656	-0.990872
chr1-196100000	chr1	196100000	196200000	0.869232	0.878447	0.898681	-0.578859	-0.499389	-1.07931
chr1-196200000	chr1	196200000	196300000	0.867716	0.890253	0.93652	-1.20585	-1.43025	-1.42645
chr1-196300000	chr1	196300000	196400000	0.898318	0.92166	0.961975	-1.66543	-1.47944	-1.31353
chr1-196400000	chr1	196400000	196500000	0.850867	0.866664	0.96308	-1.35949	-1.48764	-1.69421
chr1-196500000	chr1	196500000	196600000	0.7252	0.835564	0.872178	-0.921598	-1.4027	-1.61804
chr1-196600000	chr1	196600000	196700000	0.775712	0.79264	0.952572	-0.952357	-1.08154	-1.46474
chr1-196800000	chr1	196800000	196900000	0.87608	0.771637	0.716474	-0.992194	-0.675196	-1.25487
chr1-196900000	chr1	196900000	197000000	0.771757	0.749899	0.783357	-0.949656	-1.54588	-1.40005
chr1-197000000	chr1	197000000	197100000	0.630186	0.690622	0.870313	-0.240134	-0.775231	-0.825223
chr1-197100000	chr1	197100000	197200000	0.787514	0.784432	0.930436	0.524363	-0.316428	-0.560779
chr1-197200000	chr1	197200000	197300000	0.934702	0.931545	0.974247	-0.879491	-0.647089	-0.993803
chr1-197300000	chr1	197300000	197400000	0.855345	0.887631	0.95651	0.072293	-0.597476	-0.298387
chr1-197400000	chr1	197400000	197500000	0.922236	0.925036	0.987499	-1.22148	-0.509278	-0.569857
chr1-197500000	chr1	197500000	197600000	0.918842	0.94896	0.965398	-0.777087	-0.543245	-0.274316
chr1-197600000	chr1	197600000	197700000	0.902344	0.938781	0.955459	-1.03128	-0.511211	-0.0628243
chr1-197700000	chr1	197700000	197800000	0.854765	0.869708	0.949949	0.400774	-0.213183	-0.112067
chr1-197800000	chr1	197800000	197900000	0.903816	0.923601	0.936427	-0.184453	-0.329768	0.0962643
chr1-197900000	chr1	197900000	198000000	0.955928	0.948335	0.979566	-0.480638	-0.423874	-0.370307
chr1-198000000	chr1	198000000	198100000	0.960841	0.951304	0.979437	-0.723309	-0.131068	-0.0699348
chr1-198100000	chr1	198100000	198200000	0.947867	0.946274	0.978947	-0.53201	-0.268291	-0.273626
chr1-198200000	chr1	198200000	198300000	0.936913	0.94104	0.980181	-0.0920609	-0.191009	-0.11725
chr1-198300000	chr1	198300000	198400000	0.940346	0.95412	0.986581	-0.496897	-0.39594	-0.0931512
chr1-198400000	chr1	198400000	198500000	0.954743	0.958486	0.9751	-0.708351	-0.210912	-0.054139
chr1-198500000	chr1	198500000	198600000	0.926738	0.926424	0.96732	-0.227257	-0.124011	0.238469
chr1-198600000	chr1	198600000	198700000	0.931775	0.95711	0.952236	-0.316556	-0.0877784	-0.0671523
chr1-198700000	chr1	198700000	198800000	0.951013	0.958293	0.980507	-0.650488	-0.133978	-0.0203949
chr1-198800000	chr1	198800000	198900000	0.932232	0.936529	0.976153	-0.889669	-0.566935	-0.480303
chr1-198900000	chr1	198900000	199000000	0.916379	0.908311	0.954198	-0.290744	-0.198247	-0.252767
chr1-199000000	chr1	199000000	199100000	0.899896	0.931126	0.971887	-0.144302	-0.479753	-0.378875
chr1-199100000	chr1	199100000	199200000	0.914083	0.961638	0.944621	-0.688715	-0.438159	-0.25763
chr1-199200000	chr1	199200000	199300000	0.937165	0.957063	0.96728	-0.734347	-0.476772	-0.427969
chr1-199300000	chr1	199300000	199400000	0.945947	0.960223	0.977928	-0.579201	-0.626971	-0.303997
chr1-199400000	chr1	199400000	199500000	0.94314	0.961969	0.980061	-0.703768	-0.516588	-0.259169
chr1-199500000	chr1	199500000	199600000	0.923938	0.945702	0.975108	-0.500734	-0.507556	-0.147719
chr1-199600000	chr1	199600000	199700000	0.915459	0.906634	0.968292	-0.321739	0.0692348	0.147008
chr1-199700000	chr1	199700000	199800000	0.872447	0.819484	0.869924	0.0386998	0.244026	0.248121
chr1-199800000	chr1	199800000	199900000	0.710909	0.717399	0.905473	1.18588	0.901009	1.30777
chr1-199900000	chr1	199900000	200000000	0.817518	0.826403	0.876638	1.64543	1.25439	1.33555
chr1-200000000	chr1	200000000	200100000	0.754828	0.702942	0.840377	0.953499	0.947098	0.827212
chr1-200100000	chr1	200100000	200200000	0.832727	0.833366	0.910714	1.1471	0.80598	0.846993
chr1-200200000	chr1	200200000	200300000	0.848939	0.888761	0.898171	0.845023	0.690752	0.800135
chr1-200300000	chr1	200300000	200400000	0.810012	0.754972	0.882758	1.30518	0.847161	1.08138
chr1-200400000	chr1	200400000	200500000	0.808507	0.747274	0.89846	1.29774	0.801686	0.708064
chr1-200500000	chr1	200500000	200600000	0.874486	0.824898	0.880685	1.72607	1.25809	1.00949
chr1-200600000	chr1	200600000	200700000	0.773467	0.768622	0.883598	1.36292	1.36468	1.26162
chr1-200700000	chr1	200700000	200800000	0.827225	0.862946	0.833288	1.60962	0.910211	1.12244
chr1-200800000	chr1	200800000	200900000	0.749942	0.764638	0.81748	1.04482	1.43699	1.06901
chr1-200900000	chr1	200900000	201000000	0.82169	0.80489	0.899042	1.2893	1.45667	1.56702
chr1-201000000	chr1	201000000	201100000	0.730345	0.734683	0.906834	0.368006	0.913311	1.12464
chr1-201100000	chr1	201100000	201200000	0.804545	0.798099	0.875219	0.469399	0.966018	0.973564
chr1-201200000	chr1	201200000	201300000	0.857943	0.888352	0.879028	-0.289602	0.497756	0.401909
chr1-201300000	chr1	201300000	201400000	0.790306	0.853205	0.852096	-0.203089	0.607498	0.41509
chr1-201400000	chr1	201400000	201500000	0.748808	0.740067	0.865247	0.754816	1.04149	1.47398
chr1-201500000	chr1	201500000	201600000	0.846519	0.851959	0.909522	1.50599	1.16454	1.21761
chr1-201600000	chr1	201600000	201700000	0.723073	0.650654	0.801733	0.885388	1.11024	0.750079
chr1-201700000	chr1	201700000	201800000	0.813949	0.806719	0.893033	0.991856	1.08269	0.971646
chr1-201800000	chr1	201800000	201900000	0.75806	0.746084	0.918815	0.981948	1.39117	1.39847
chr1-201900000	chr1	201900000	202000000	0.828368	0.833817	0.932048	1.61312	1.61334	1.40747
chr1-202000000	chr1	202000000	202100000	0.873831	0.86106	0.934667	1.86317	1.64535	1.60429
chr1-202100000	chr1	202100000	202200000	0.793653	0.758071	0.941806	1.43778	1.71736	1.63026
chr1-202200000	chr1	202200000	202300000	0.795754	0.844279	0.922926	0.979193	1.35645	1.28159
chr1-202300000	chr1	202300000	202400000	0.811514	0.793866	0.945113	1.23937	1.39558	1.37504
chr1-202400000	chr1	202400000	202500000	0.804409	0.808216	0.89406	0.150106	0.647595	0.727431
chr1-202500000	chr1	202500000	202600000	0.834647	0.885619	0.895557	0.687137	0.897418	0.681078
chr1-202600000	chr1	202600000	202700000	0.716028	0.694451	0.908295	0.405433	1.12031	1.15019
chr1-202700000	chr1	202700000	202800000	0.763901	0.786977	0.934295	1.17184	1.54414	1.50796
chr1-202800000	chr1	202800000	202900000	0.858521	0.864457	0.934648	1.61505	1.46012	1.44615
chr1-202900000	chr1	202900000	203000000	0.774422	0.775471	0.932901	1.11427	1.57261	1.61338
chr1-203000000	chr1	203000000	203100000	0.811487	0.855079	0.92833	0.547	1.35386	1.1296
chr1-203100000	chr1	203100000	203200000	0.826068	0.784978	0.925053	0.438339	1.25786	1.32559
chr1-203200000	chr1	203200000	203300000	0.800039	0.852047	0.944003	0.574143	1.52718	1.31828
chr1-203300000	chr1	203300000	203400000	0.881881	0.871673	0.93772	1.29886	1.48981	1.28847
chr1-203400000	chr1	203400000	203500000	0.811254	0.822907	0.93025	0.749971	1.28817	1.18236
chr1-203500000	chr1	203500000	203600000	0.760698	0.754814	0.934996	1.24656	1.42227	1.62375
chr1-203600000	chr1	203600000	203700000	0.841574	0.868522	0.934332	1.68297	1.43432	1.56715
chr1-203700000	chr1	203700000	203800000	0.78971	0.787172	0.939891	1.37952	1.45722	1.47912
chr1-203800000	chr1	203800000	203900000	0.834809	0.845834	0.930785	1.45458	1.34731	1.36062
chr1-203900000	chr1	203900000	204000000	0.853758	0.854804	0.94128	1.52079	1.59832	1.51361
chr1-204000000	chr1	204000000	204100000	0.838478	0.832127	0.923764	1.58534	1.66489	1.43709
chr1-204100000	chr1	204100000	204200000	0.756613	0.813945	0.857189	0.7727	1.41718	1.40461
chr1-204200000	chr1	204200000	204300000	0.839378	0.856048	0.943906	0.436402	1.05988	1.09885
chr1-204300000	chr1	204300000	204400000	0.79006	0.82321	0.949204	0.695212	1.26389	1.04304
chr1-204400000	chr1	204400000	204500000	0.732609	0.754975	0.93987	1.14229	1.69483	1.69693
chr1-204500000	chr1	204500000	204600000	0.786821	0.719957	0.902864	1.47847	1.71174	1.45039
chr1-204600000	chr1	204600000	204700000	0.807358	0.801577	0.923985	0.79636	1.00386	1.02881
chr1-204700000	chr1	204700000	204800000	0.860977	0.862957	0.890715	0.687697	1.05782	0.831928
chr1-204800000	chr1	204800000	204900000	0.789633	0.85886	0.906334	0.509363	0.756506	0.695423
chr1-204900000	chr1	204900000	205000000	0.82	0.813393	0.91438	0.0614498	0.587732	0.885534
chr1-205000000	chr1	205000000	205100000	0.762419	0.782093	0.905853	0.826427	1.00285	1.10638
chr1-205100000	chr1	205100000	205200000	0.814628	0.818431	0.929365	1.6684	1.39853	1.43829
chr1-205200000	chr1	205200000	205300000	0.826346	0.829469	0.930255	1.47227	1.61014	1.54209
chr1-205300000	chr1	205300000	205400000	0.812323	0.791771	0.930599	1.50072	1.40402	1.50292
chr1-205400000	chr1	205400000	205500000	0.807435	0.826632	0.886328	1.11378	1.17816	1.0331
chr1-205500000	chr1	205500000	205600000	0.74867	0.72805	0.91276	0.880237	1.26828	1.17477
chr1-205600000	chr1	205600000	205700000	0.795694	0.771611	0.900914	1.41383	1.50089	1.46286
chr1-205700000	chr1	205700000	205800000	0.839888	0.849292	0.942641	1.50875	1.66256	1.65916
chr1-205800000	chr1	205800000	205900000	0.691305	0.721302	0.904222	0.397154	1.23443	1.18094
chr1-205900000	chr1	205900000	206000000	0.692622	0.726987	0.89299	0.518113	1.40164	1.3525
chr1-206000000	chr1	206000000	206100000	0.783646	0.770768	0.949703	1.29095	1.71953	1.63778
chr1-206100000	chr1	206100000	206200000	0.671401	0.722811	0.894496	0.696639	1.35883	1.13865
chr1-206400000	chr1	206400000	206500000	0.87339	0.847534	0.913708	0.908713	1.26775	1.26964
chr1-206500000	chr1	206500000	206600000	0.857592	0.869245	0.934104	0.991318	1.49756	1.39802
chr1-206600000	chr1	206600000	206700000	0.851061	0.837089	0.926423	1.16134	1.56059	1.32613
chr1-206700000	chr1	206700000	206800000	0.789749	0.823964	0.930375	0.963967	1.68808	1.61964
chr1-206800000	chr1	206800000	206900000	0.858006	0.866958	0.930266	0.974516	1.35754	1.21396
chr1-206900000	chr1	206900000	207000000	0.844464	0.878928	0.932588	0.703724	1.26108	1.19303
chr1-207000000	chr1	207000000	207100000	0.769775	0.794861	0.947559	0.463705	1.22059	1.3053
chr1-207100000	chr1	207100000	207200000	0.853033	0.848681	0.930466	0.598939	1.31939	1.53854
chr1-207200000	chr1	207200000	207300000	0.838936	0.877459	0.937929	1.06033	1.13612	1.38742
chr1-207300000	chr1	207300000	207400000	0.890628	0.91965	0.959191	0.855881	1.42338	1.16409
chr1-207400000	chr1	207400000	207500000	0.897169	0.878049	0.933844	0.461257	1.10553	1.46456
chr1-207500000	chr1	207500000	207600000	0.931578	0.949488	0.94893	0.139232	0.702126	0.416699
chr1-207600000	chr1	207600000	207700000	0.860863	0.866508	0.875275	0.549274	0.551625	0.725674
chr1-207700000	chr1	207700000	207800000	0.80953	0.840566	0.913054	0.491625	1.48282	1.24895
chr1-207800000	chr1	207800000	207900000	0.788828	0.844222	0.872802	0.034207	1.00911	0.876627
chr1-207900000	chr1	207900000	208000000	0.823359	0.854681	0.882848	0.245279	0.812179	0.864334
chr1-208000000	chr1	208000000	208100000	0.916414	0.930583	0.953076	-0.697092	0.0788757	0.166565
chr1-208100000	chr1	208100000	208200000	0.908809	0.920952	0.934428	-0.405085	-0.0408543	0.160847
chr1-208200000	chr1	208200000	208300000	0.901082	0.918765	0.936537	-0.149326	-0.126264	-0.0458865
chr1-208300000	chr1	208300000	208400000	0.917848	0.909587	0.976929	-0.157604	-0.285025	-0.424026
chr1-208400000	chr1	208400000	208500000	0.941331	0.957677	0.970961	-0.79965	-0.49499	-0.645273
chr1-208500000	chr1	208500000	208600000	0.921325	0.948233	0.976242	-0.919427	-0.511223	-0.527078
chr1-208600000	chr1	208600000	208700000	0.908522	0.934783	0.970451	-0.971661	-0.750853	-0.683766
chr1-208700000	chr1	208700000	208800000	0.814965	0.799882	0.907167	0.599832	0.0185807	-0.145266
chr1-208800000	chr1	208800000	208900000	0.768034	0.859899	0.831195	0.348708	-0.166185	0.133866
chr1-208900000	chr1	208900000	209000000	0.658683	0.840332	0.840425	0.0626425	-0.0577041	0.0554031
chr1-209000000	chr1	209000000	209100000	0.694951	0.836454	0.874206	0.340211	-0.388777	-0.0149236
chr1-209100000	chr1	209100000	209200000	0.872261	0.862853	0.944008	0.166859	-0.173968	-0.483695
chr1-209200000	chr1	209200000	209300000	0.835942	0.91806	0.918368	0.0584261	-0.642811	-0.134513
chr1-209300000	chr1	209300000	209400000	0.856996	0.923937	0.945034	-0.580891	-0.904122	-0.556322
chr1-209400000	chr1	209400000	209500000	0.885804	0.897001	0.931485	-0.144903	-0.49308	-0.358341
chr1-209500000	chr1	209500000	209600000	0.951701	0.93922	0.945077	-0.905338	-0.343639	-0.246107
chr1-209600000	chr1	209600000	209700000	0.829025	0.851079	0.87136	0.507001	-0.042834	0.479827
chr1-209700000	chr1	209700000	209800000	0.825178	0.832323	0.881011	-0.206761	0.453295	0.432636
chr1-209800000	chr1	209800000	209900000	0.692422	0.6477	0.921198	0.486616	-0.323997	-0.390017
chr1-209900000	chr1	209900000	210000000	0.760288	0.725436	0.811874	0.363006	-0.0869389	-0.486569
chr1-210000000	chr1	210000000	210100000	0.813926	0.880333	0.907695	-0.348372	-0.735683	-0.266921
chr1-210100000	chr1	210100000	210200000	0.777637	0.794126	0.9054	0.458191	-0.175667	-0.0293459
chr1-210200000	chr1	210200000	210300000	0.753856	0.838596	0.869582	0.156064	-0.492383	0.104152
chr1-210300000	chr1	210300000	210400000	0.675451	0.632493	0.903813	0.665138	0.115738	-0.0119806
chr1-210400000	chr1	210400000	210500000	0.737429	0.751227	0.857153	0.571213	-0.403506	-0.153806
chr1-210500000	chr1	210500000	210600000	0.853598	0.807161	0.882913	0.0966166	-0.431157	-0.456518
chr1-210600000	chr1	210600000	210700000	0.861288	0.860446	0.947975	-0.479766	-0.543154	-0.571767
chr1-210700000	chr1	210700000	210800000	0.922711	0.887219	0.936577	-0.691534	-0.667146	-0.772561
chr1-210800000	chr1	210800000	210900000	0.873465	0.851859	0.928785	-0.699617	-0.448514	-0.891956
chr1-210900000	chr1	210900000	211000000	0.783278	0.789334	0.917101	-0.656437	-0.959098	-0.82169
chr1-211000000	chr1	211000000	211100000	0.753596	0.676502	0.900751	0.510493	-0.195527	-0.513038
chr1-211100000	chr1	211100000	211200000	0.711824	0.611436	0.836218	0.42632	0.225789	0.110939
chr1-211200000	chr1	211200000	211300000	0.784711	0.670859	0.801224	1.43892	0.961836	0.706132
chr1-211300000	chr1	211300000	211400000	0.630307	0.717438	0.793929	0.928615	0.53615	0.61557
chr1-211400000	chr1	211400000	211500000	0.687482	0.547801	0.775272	1.26651	0.688011	0.414533
chr1-211500000	chr1	211500000	211600000	0.725566	0.709838	0.851974	1.34057	1.16401	1.00387
chr1-211600000	chr1	211600000	211700000	0.785704	0.774156	0.865012	1.03463	1.05134	1.2512
chr1-211700000	chr1	211700000	211800000	0.750295	0.702149	0.788164	1.12784	1.09453	1.0643
chr1-211800000	chr1	211800000	211900000	0.754675	0.779663	0.846435	1.31781	0.792816	1.34193
chr1-211900000	chr1	211900000	212000000	0.673827	0.662229	0.849321	0.711425	1.30263	1.1766
chr1-212000000	chr1	212000000	212100000	0.754243	0.757538	0.892618	1.00511	1.07792	0.870634
chr1-212100000	chr1	212100000	212200000	0.766418	0.716055	0.861928	1.34391	1.1508	1.29624
chr1-212200000	chr1	212200000	212300000	0.771339	0.73257	0.877635	1.38806	1.14412	1.21871
chr1-212300000	chr1	212300000	212400000	0.787196	0.801386	0.892467	1.4615	1.30177	1.57187
chr1-212400000	chr1	212400000	212500000	0.707862	0.665984	0.927483	0.78945	1.24677	1.37078
chr1-212500000	chr1	212500000	212600000	0.804455	0.751612	0.758675	1.13823	1.07045	0.796704
chr1-212600000	chr1	212600000	212700000	0.783281	0.765641	0.899814	0.285223	0.693526	0.662029
chr1-212700000	chr1	212700000	212800000	0.779496	0.764186	0.810856	0.979971	1.11601	1.20907
chr1-212800000	chr1	212800000	212900000	0.804831	0.792557	0.922723	1.57851	1.39075	1.31273
chr1-212900000	chr1	212900000	213000000	0.792449	0.711444	0.812709	1.40063	1.11358	0.895796
chr1-213000000	chr1	213000000	213100000	0.780426	0.721462	0.817206	1.06932	1.13529	1.08435
chr1-213100000	chr1	213100000	213200000	0.747958	0.791007	0.898878	0.315976	0.0349072	-0.0777488
chr1-213200000	chr1	213200000	213300000	0.84681	0.849086	0.935748	-0.35	-0.601074	-0.521174
chr1-213300000	chr1	213300000	213400000	0.884547	0.876023	0.94653	-0.0909527	-0.465536	-0.33407
chr1-213400000	chr1	213400000	213500000	0.86632	0.866782	0.960144	-0.535565	-0.856224	-0.842832
chr1-213500000	chr1	213500000	213600000	0.913162	0.931857	0.97251	-0.847614	-0.93369	-0.841893
chr1-213600000	chr1	213600000	213700000	0.879487	0.9147	0.962863	-0.525653	-0.930668	-0.877517
chr1-213700000	chr1	213700000	213800000	0.883669	0.92544	0.970164	-1.00653	-0.96278	-1.05155
chr1-213800000	chr1	213800000	213900000	0.895349	0.906296	0.968635	-1.04896	-0.979781	-1.0807
chr1-213900000	chr1	213900000	214000000	0.88728	0.9164	0.967353	-0.749507	-1.08298	-0.844917
chr1-214000000	chr1	214000000	214100000	0.850031	0.873205	0.967498	-0.400251	-0.927989	-0.811743
chr1-214100000	chr1	214100000	214200000	0.904744	0.91603	0.963148	-0.930807	-0.56212	-0.487584
chr1-214200000	chr1	214200000	214300000	0.767389	0.747019	0.897116	0.488344	-0.069968	-0.181032
chr1-214300000	chr1	214300000	214400000	0.718991	0.665074	0.888132	0.535091	0.0596181	-0.271434
chr1-214400000	chr1	214400000	214500000	0.629826	0.555852	0.76609	0.658638	0.352289	0.330455
chr1-214500000	chr1	214500000	214600000	0.6091	0.560227	0.851069	1.17596	0.170988	0.0798464
chr1-214600000	chr1	214600000	214700000	0.916112	0.907943	0.956915	-0.972866	-0.552312	-0.511108
chr1-214700000	chr1	214700000	214800000	0.904575	0.913932	0.962664	-0.497789	-0.852508	-0.850965
chr1-214800000	chr1	214800000	214900000	0.842478	0.863521	0.969309	-1.41848	-1.14052	-1.02816
chr1-214900000	chr1	214900000	215000000	0.892578	0.924962	0.975717	-0.847354	-1.37332	-1.24427
chr1-215000000	chr1	215000000	215100000	0.849018	0.9025	0.951947	-0.855184	-1.25827	-1.12469
chr1-215100000	chr1	215100000	215200000	0.862772	0.912726	0.940745	-0.963748	-1.09449	-1.17116
chr1-215200000	chr1	215200000	215300000	0.842599	0.864441	0.933701	-0.954533	-0.710631	-1.08976
chr1-215300000	chr1	215300000	215400000	0.882286	0.880318	0.960152	-1.26737	-1.46446	-1.04996
chr1-215400000	chr1	215400000	215500000	0.926906	0.944811	0.964032	-1.51438	-1.45463	-1.03423
chr1-215500000	chr1	215500000	215600000	0.845555	0.813883	0.952289	0.198158	-0.500631	-0.638614
chr1-215600000	chr1	215600000	215700000	0.862053	0.867575	0.970386	-0.208513	-0.710099	-0.766093
chr1-215700000	chr1	215700000	215800000	0.895832	0.882547	0.96916	-0.918715	-0.632324	-1.01857
chr1-215800000	chr1	215800000	215900000	0.887998	0.908251	0.967956	-1.13291	-1.30421	-1.14352
chr1-215900000	chr1	215900000	216000000	0.919964	0.9283	0.973126	-1.19345	-1.20317	-1.44452
chr1-216000000	chr1	216000000	216100000	0.897452	0.943936	0.969204	-1.42407	-1.47835	-1.41274
chr1-216100000	chr1	216100000	216200000	0.91022	0.925837	0.981505	-0.948098	-1.22932	-1.50421
chr1-216200000	chr1	216200000	216300000	0.903091	0.936675	0.97996	-0.948529	-1.48863	-1.33117
chr1-216300000	chr1	216300000	216400000	0.89654	0.910215	0.948525	-1.13552	-1.18326	-1.35735
chr1-216400000	chr1	216400000	216500000	0.789517	0.860641	0.961404	-0.474615	-1.32967	-1.16785
chr1-216500000	chr1	216500000	216600000	0.909652	0.920969	0.978191	-1.21452	-1.11368	-1.35292
chr1-216600000	chr1	216600000	216700000	0.925651	0.931214	0.962806	-1.10346	-1.05294	-0.945065
chr1-216700000	chr1	216700000	216800000	0.869428	0.923321	0.955406	-1.00389	-1.16697	-1.16572
chr1-216800000	chr1	216800000	216900000	0.867248	0.916344	0.946868	-1.26844	-0.948264	-1.12922
chr1-216900000	chr1	216900000	217000000	0.800761	0.83545	0.959329	-1.02474	-0.980859	-1.31646
chr1-217000000	chr1	217000000	217100000	0.885932	0.92758	0.979972	-0.870453	-1.41275	-1.31938
chr1-217100000	chr1	217100000	217200000	0.887429	0.92158	0.964447	-0.856509	-1.03165	-1.0687
chr1-217200000	chr1	217200000	217300000	0.852759	0.881942	0.926225	-0.637755	-0.759591	-0.859107
chr1-217300000	chr1	217300000	217400000	0.757918	0.858276	0.928047	-0.638781	-1.12323	-0.690708
chr1-217400000	chr1	217400000	217500000	0.861121	0.83495	0.966852	-0.178831	-0.497734	-0.531359
chr1-217500000	chr1	217500000	217600000	0.615609	0.756369	0.822564	0.807647	0.0683789	0.280882
chr1-217600000	chr1	217600000	217700000	0.717951	0.670299	0.854297	0.655882	0.0960242	-0.388047
chr1-217700000	chr1	217700000	217800000	0.803351	0.678645	0.74391	0.781044	0.565805	-0.424405
chr1-217800000	chr1	217800000	217900000	0.785591	0.762367	0.969888	-0.104238	-0.853606	-1.25545
chr1-217900000	chr1	217900000	218000000	0.886376	0.866126	0.939555	-0.516154	-0.44715	-0.599246
chr1-218000000	chr1	218000000	218100000	0.799634	0.80791	0.947392	-0.658175	-0.421875	-0.980701
chr1-218100000	chr1	218100000	218200000	0.821102	0.844793	0.916795	-0.75224	-0.776961	-0.538254
chr1-218200000	chr1	218200000	218300000	0.80119	0.828093	0.965988	0.054037	-0.625286	-0.740725
chr1-218300000	chr1	218300000	218400000	0.806733	0.866561	0.948101	0.0176721	-0.189315	-0.144627
chr1-218400000	chr1	218400000	218500000	0.86855	0.817031	0.914574	0.0430768	-0.00309201	-0.442903
chr1-218500000	chr1	218500000	218600000	0.791341	0.706367	0.910601	0.599172	0.0394878	-0.393892
chr1-218600000	chr1	218600000	218700000	0.845989	0.910935	0.955095	-0.674442	-1.12109	-0.681885
chr1-218700000	chr1	218700000	218800000	0.883925	0.868355	0.962964	-0.437304	-0.678617	-0.961591
chr1-218800000	chr1	218800000	218900000	0.910933	0.913055	0.958745	-0.750579	-0.856248	-0.990642
chr1-218900000	chr1	218900000	219000000	0.883857	0.932357	0.970773	-0.699658	-1.17802	-0.971679
chr1-219000000	chr1	219000000	219100000	0.889541	0.92549	0.970476	-0.774038	-0.894561	-1.18067
chr1-219100000	chr1	219100000	219200000	0.907454	0.915491	0.977903	-0.615638	-0.976059	-1.05734
chr1-219200000	chr1	219200000	219300000	0.889452	0.892278	0.972556	-0.515784	-0.702512	-0.868229
chr1-219300000	chr1	219300000	219400000	0.843249	0.861025	0.972972	-0.100722	-1.31298	-1.08703
chr1-219400000	chr1	219400000	219500000	0.923367	0.938599	0.980802	-0.767901	-0.939813	-0.830613
chr1-219500000	chr1	219500000	219600000	0.912644	0.93569	0.97436	-0.824174	-0.915304	-0.768762
chr1-219600000	chr1	219600000	219700000	0.906648	0.9441	0.980808	-1.00093	-1.2485	-0.999551
chr1-219700000	chr1	219700000	219800000	0.914889	0.938141	0.970435	-1.49315	-1.15453	-1.06629
chr1-219800000	chr1	219800000	219900000	0.904334	0.912127	0.967432	-0.490606	-0.736663	-0.724177
chr1-219900000	chr1	219900000	220000000	0.671689	0.580501	0.789211	0.917268	0.538518	0.253787
chr1-220000000	chr1	220000000	220100000	0.784375	0.773955	0.851307	1.68252	1.1463	1.15994
chr1-220100000	chr1	220100000	220200000	0.794313	0.742234	0.758324	1.28371	0.764272	0.829527
chr1-220200000	chr1	220200000	220300000	0.877697	0.889958	0.933407	-0.00175165	-0.281833	-0.0448428
chr1-220300000	chr1	220300000	220400000	0.861828	0.784594	0.904712	0.218143	-0.0272598	-0.303129
chr1-220400000	chr1	220400000	220500000	0.875405	0.847809	0.955125	-0.65941	-0.352247	-0.668806
chr1-220500000	chr1	220500000	220600000	0.847142	0.852455	0.89536	-0.152503	-0.103836	-0.493021
chr1-220600000	chr1	220600000	220700000	0.625072	0.679972	0.92888	0.678052	-0.368027	-0.18206
chr1-220700000	chr1	220700000	220800000	0.888233	0.886453	0.929297	0.165899	-0.167143	0.0243132
chr1-220800000	chr1	220800000	220900000	0.943746	0.951558	0.95848	-0.423647	-0.118479	0.0499531
chr1-220900000	chr1	220900000	221000000	0.886499	0.8925	0.947728	-0.18005	0.396533	0.38632
chr1-221000000	chr1	221000000	221100000	0.858945	0.881281	0.938321	-0.195933	0.81562	0.639576
chr1-221100000	chr1	221100000	221200000	0.947114	0.848414	0.852583	-0.100061	0.00791054	0.90434
chr1-221200000	chr1	221200000	221300000	0.929891	0.897908	0.923687	-0.530038	-0.387954	0.430178
chr1-221300000	chr1	221300000	221400000	0.929294	0.941199	0.961789	-0.580136	-0.761549	-0.414237
chr1-221400000	chr1	221400000	221500000	0.931117	0.901138	0.941321	-0.05019	-0.317779	-0.342666
chr1-221500000	chr1	221500000	221600000	0.930134	0.940886	0.970217	-0.614859	-0.436677	-0.23013
chr1-221600000	chr1	221600000	221700000	0.912388	0.879085	0.892727	0.193155	0.0973883	-0.383662
chr1-221700000	chr1	221700000	221800000	0.946864	0.944188	0.970202	-0.582647	-0.0377478	0.275369
chr1-221800000	chr1	221800000	221900000	0.93713	0.941173	0.965229	-0.30335	-0.239393	-0.174095
chr1-221900000	chr1	221900000	222000000	0.902222	0.926224	0.972721	-0.146935	-0.559014	-0.274839
chr1-222000000	chr1	222000000	222100000	0.937195	0.9484	0.969105	-0.473729	-0.411294	-0.191563
chr1-222100000	chr1	222100000	222200000	0.92187	0.943516	0.968235	-0.934181	-0.760471	-0.46266
chr1-222200000	chr1	222200000	222300000	0.928837	0.939587	0.970941	-0.632323	-0.612951	-0.470558
chr1-222300000	chr1	222300000	222400000	0.920401	0.911286	0.974128	-0.547004	-0.559831	-0.602164
chr1-222400000	chr1	222400000	222500000	0.91961	0.897048	0.958939	-0.0754271	-0.132308	-0.563756
chr1-222500000	chr1	222500000	222600000	0.782559	0.737375	0.830864	0.513587	0.759886	0.970942
chr1-222600000	chr1	222600000	222700000	0.805298	0.820818	0.887841	0.791832	0.706318	0.621218
chr1-222700000	chr1	222700000	222800000	0.713244	0.737519	0.900704	0.801981	0.679215	0.668208
chr1-222800000	chr1	222800000	222900000	0.554694	0.65162	0.894965	0.804393	0.0637926	0.209713
chr1-222900000	chr1	222900000	223000000	0.73296	0.651798	0.898216	0.33071	0.217872	-0.0294495
chr1-223000000	chr1	223000000	223100000	0.867395	0.880867	0.935293	-0.131808	-0.223865	-0.0214584
chr1-223100000	chr1	223100000	223200000	0.834261	0.814145	0.923256	0.145874	-0.0095027	-0.367164
chr1-223200000	chr1	223200000	223300000	0.919579	0.927591	0.956168	-0.833455	-0.563421	-0.223357
chr1-223300000	chr1	223300000	223400000	0.916408	0.906796	0.968853	-1.13948	-0.606196	-0.874193
chr1-223400000	chr1	223400000	223500000	0.891402	0.901267	0.960872	-0.258442	-0.316053	-0.307058
chr1-223500000	chr1	223500000	223600000	0.870523	0.897074	0.936318	-0.0485399	-0.484407	0.00353637
chr1-223600000	chr1	223600000	223700000	0.787114	0.779838	0.888732	0.708767	0.499405	0.653129
chr1-223700000	chr1	223700000	223800000	0.676208	0.544901	0.73911	0.986253	1.05627	0.867185
chr1-223800000	chr1	223800000	223900000	0.782943	0.744292	0.849985	1.21743	1.2604	1.24107
chr1-224000000	chr1	224000000	224100000	0.809721	0.863599	0.806234	1.18873	0.901236	0.99901
chr1-224100000	chr1	224100000	224200000	0.816861	0.742164	0.891056	1.73132	1.57373	1.50803
chr1-224200000	chr1	224200000	224300000	0.841064	0.832639	0.916063	1.81543	1.50511	1.41431
chr1-224300000	chr1	224300000	224400000	0.802479	0.779604	0.904056	1.49145	1.45545	1.28839
chr1-224400000	chr1	224400000	224500000	0.830512	0.849658	0.90571	1.32965	1.38701	1.40926
chr1-224500000	chr1	224500000	224600000	0.75765	0.826204	0.875166	0.537937	1.17044	1.02427
chr1-224600000	chr1	224600000	224700000	0.741757	0.790573	0.865958	0.49946	1.18568	0.902728
chr1-224700000	chr1	224700000	224800000	0.786659	0.820711	0.879019	0.506775	1.17915	0.908677
chr1-224800000	chr1	224800000	224900000	0.841942	0.822875	0.820658	0.415406	0.863056	0.984808
chr1-224900000	chr1	224900000	225000000	0.869973	0.877432	0.897332	0.125006	0.782466	1.09817
chr1-225000000	chr1	225000000	225100000	0.894709	0.874857	0.843013	0.425162	0.569513	0.975483
chr1-225100000	chr1	225100000	225200000	0.93006	0.929914	0.931009	-0.0760923	0.690589	0.464847
chr1-225200000	chr1	225200000	225300000	0.844627	0.871769	0.925465	0.693487	1.13824	1.09911
chr1-225300000	chr1	225300000	225400000	0.835182	0.864132	0.940784	1.0865	1.34908	1.48339
chr1-225400000	chr1	225400000	225500000	0.809178	0.816967	0.896644	1.64292	1.66695	1.49727
chr1-225500000	chr1	225500000	225600000	0.668037	0.721784	0.902606	0.714863	1.53989	1.24963
chr1-225600000	chr1	225600000	225700000	0.734567	0.752759	0.880683	1.23349	1.78221	1.33189
chr1-225700000	chr1	225700000	225800000	0.871137	0.845427	0.922297	1.762	1.70649	1.50995
chr1-225800000	chr1	225800000	225900000	0.794099	0.75617	0.92266	1.30507	1.68454	1.56949
chr1-225900000	chr1	225900000	226000000	0.840861	0.796243	0.919095	1.50672	1.47347	1.63267
chr1-226000000	chr1	226000000	226100000	0.770432	0.814638	0.897096	1.55601	1.49255	1.36072
chr1-226100000	chr1	226100000	226200000	0.816281	0.800722	0.908731	1.57679	1.34694	1.55532
chr1-226200000	chr1	226200000	226300000	0.810736	0.792063	0.920613	1.40448	1.46834	1.49518
chr1-226300000	chr1	226300000	226400000	0.78229	0.79378	0.787998	1.23048	1.24691	1.23094
chr1-226400000	chr1	226400000	226500000	0.760625	0.732962	0.842658	-0.176761	0.349467	0.265663
chr1-226500000	chr1	226500000	226600000	0.759692	0.782096	0.896279	0.524032	-0.149133	-0.0843159
chr1-226600000	chr1	226600000	226700000	0.806829	0.807283	0.892308	-0.282648	-0.572301	-0.238076
chr1-226700000	chr1	226700000	226800000	0.742503	0.597753	0.773884	1.16535	0.51453	0.620553
chr1-226800000	chr1	226800000	226900000	0.708122	0.762875	0.7591	0.705929	0.141048	0.49715
chr1-226900000	chr1	226900000	227000000	0.782711	0.759177	0.869776	0.101628	-0.179772	-0.182703
chr1-227000000	chr1	227000000	227100000	0.776155	0.827389	0.899414	-0.140199	-0.398858	-0.45134
chr1-227100000	chr1	227100000	227200000	0.66838	0.660845	0.892321	0.211725	-0.487179	-0.913284
chr1-227200000	chr1	227200000	227300000	0.808747	0.63	0.853708	0.66491	0.335111	-0.249138
chr1-227300000	chr1	227300000	227400000	0.753828	0.67663	0.861579	0.864905	0.486873	0.141664
chr1-227400000	chr1	227400000	227500000	0.393037	0.528272	0.85299	0.920666	-0.376574	-0.206486
chr1-227500000	chr1	227500000	227600000	0.553676	0.629412	0.89084	-0.502349	-1.00339	-0.466008
chr1-227600000	chr1	227600000	227700000	0.706435	0.646021	0.924553	-0.121536	-0.663804	-1.10362
chr1-227700000	chr1	227700000	227800000	0.810667	0.788678	0.935328	-0.523602	-0.477379	-0.466974
chr1-227800000	chr1	227800000	227900000	0.811819	0.794894	0.899765	0.049852	-0.0115749	-0.459111
chr1-227900000	chr1	227900000	228000000	0.602351	0.610612	0.938683	0.579467	-0.480528	-0.460981
chr1-228000000	chr1	228000000	228100000	0.78489	0.801352	0.896139	-0.616749	-0.0893879	-0.0313659
chr1-228100000	chr1	228100000	228200000	0.750615	0.779405	0.79418	0.530222	0.302879	0.516499
chr1-228200000	chr1	228200000	228300000	0.782061	0.836225	0.866887	-0.4728	-0.241005	-0.26571
chr1-228300000	chr1	228300000	228400000	0.803895	0.791183	0.934492	0.121186	-0.326008	-0.617255
chr1-228400000	chr1	228400000	228500000	0.739677	0.736876	0.822987	0.729566	0.625243	0.687571
chr1-228500000	chr1	228500000	228600000	0.886417	0.921685	0.94349	-0.651299	-0.45862	-0.104784
chr1-228600000	chr1	228600000	228700000	0.895433	0.820051	0.865649	0.97272	0.689463	0.753271
chr1-228700000	chr1	228700000	228800000	0.851044	0.817177	0.839659	0.792928	1.17946	0.927244
chr1-228800000	chr1	228800000	228900000	0.875721	0.849087	0.914966	1.09702	1.02692	1.2825
chr1-228900000	chr1	228900000	229000000	0.87136	0.830548	0.920373	0.328557	0.857977	1.20883
chr1-229000000	chr1	229000000	229100000	0.777758	0.797092	0.904441	0.242554	0.925806	0.915994
chr1-229100000	chr1	229100000	229200000	0.816707	0.81101	0.88266	0.769913	0.686433	0.851777
chr1-229200000	chr1	229200000	229300000	0.834378	0.856017	0.862917	1.00299	0.975562	1.01828
chr1-229300000	chr1	229300000	229400000	0.644491	0.626015	0.863988	1.01451	1.38092	1.24238
chr1-229400000	chr1	229400000	229500000	0.734703	0.696894	0.824401	1.01363	1.2251	0.984846
chr1-229500000	chr1	229500000	229600000	0.779528	0.806945	0.882008	1.37426	1.23169	1.2804
chr1-229600000	chr1	229600000	229700000	0.759521	0.805458	0.84613	0.586125	0.937483	0.787329
chr1-229700000	chr1	229700000	229800000	0.84339	0.884581	0.866281	0.0548122	0.293785	0.607332
chr1-229800000	chr1	229800000	229900000	0.853843	0.865595	0.846373	0.161731	0.0390933	0.598358
chr1-229900000	chr1	229900000	230000000	0.853822	0.886017	0.900275	0.287108	0.597745	0.609948
chr1-230000000	chr1	230000000	230100000	0.766847	0.771778	0.847031	0.505634	1.10079	0.842251
chr1-230100000	chr1	230100000	230200000	0.804037	0.85365	0.869275	0.511919	0.826826	0.726252
chr1-230200000	chr1	230200000	230300000	0.855869	0.850209	0.849194	0.867061	0.977905	0.706342
chr1-230300000	chr1	230300000	230400000	0.859281	0.838386	0.92073	0.588692	0.573187	0.581435
chr1-230400000	chr1	230400000	230500000	0.810615	0.822625	0.779056	0.920643	0.8493	0.588764
chr1-230500000	chr1	230500000	230600000	0.894876	0.853925	0.905265	0.603236	0.616088	0.158278
[truncated: 25,295 more rows]
